# Supplementary material for: Genetic analysis of seedling root traits reveals the association of root trait with other agronomic traits in maize
Source: BMC Plant Biol. 2018 Aug 15;18:171. doi: 10.1186/s12870-018-1383-5 (PMC6094888; doi:10.1186/s12870-018-1383-5)
Supplement: Supplementary file 2 — Table S1. Root trait data of the parental lines at the three time points. (XLSX 27 kb) [file 12870_2018_1383_MOESM2_ESM.xlsx]

## Sheet: 4 dag
	PRL (cm)	PSC	LRN	RTN	TRL (cm)	RSA (cm2)	TRV (cm3)	ARD (mm)
Zong3-4 dag-1	8.5	3	4	7	16.3925	8.0064	0.332	1.5401
Zong3-4 dag-2	7.8	3	3	6	12.3548	6.971	0.313	1.796
Zong3-4 dag-3	8.3	3	2	5	17.8044	8.2907	0.307	1.4822
Zong3-4 dag-4	8.9	3	2	5	17.0181	7.3877	0.33	1.5365
Zong3-4 dag-5	7.5	2	4	6	13.6514	5.7924	0.197	1.3093
Zong3-4 dag-6	8.1	4	4	8	14.6957	5.7577	0.28	1.2471
Zong3-4 dag-7	7	3	3	6	13.5498	5.4315	0.203	1.4969
Zong3-4 dag-8	8.2	3	6	9	12.2588	5.3174	0.284	1.3807
Zong3-4 dag-9	7.5	3	3	6	15.8606	6.5796	0.31	1.4011
Zong3-4 dag-10	7.4	4	5	9	14.8767	5.3152	0.311	1.3397
Zong3-4 dag-11	7.6	2	2	5	13.7413	6.5911	0.262	1.8115
Zong3-4 dag-12	7.5	5	3	8	15.8107	9.2836	0.291	1.6223
Zong3-4 dag-13	8.5	4	5	7	14.6758	4.9549	0.31	1.0606
Zong3-4 dag-14	7.2	2	3	6	14.9014	5.8571	0.332	1.0187
Zong3-4 dag-15	7	2	5	7	15.1018	5.7384	0.238	1.7517
average	7.8	3.06667	3.6	6.66667	14.8463	6.48498	0.286667	1.45296
SD	0.58554	0.883715	1.24212	1.34519	1.58498	1.27116	0.0438042	0.240207
Yu87-1-4 dag-1	6	4	4	8	12.9955	4.6312	0.155	1.3407
Yu87-1-4 dag-2	6	4	3	7	12.4469	4.5153	0.108	1.0524
Yu87-1-4 dag-3	5	5	3	8	13.4925	4.9782	0.12	1.2069
Yu87-1-4 dag-4	4.8	5	4	9	14.7803	5.2217	0.147	1.1245
Yu87-1-4 dag-5	7	3	7	10	15.6777	6.66	0.205	1.3522
Yu87-1-4 dag-6	5.3	4	7	11	15.6285	6.2764	0.198	1.1333
Yu87-1-4 dag-7	6	4	5	9	15.9337	6.8792	0.222	1.2931
Yu87-1-4 dag-8	7.5	5	5	10	13.5	4.3773	0.113	1.0321
Yu87-1-4 dag-9	6	3	4	5	12.6722	6.3141	0.132	1.0707
Yu87-1-4 dag-10	6.2	2	3	10	12.1915	4.0131	0.143	1.6517
Yu87-1-4 dag-11	6.5	4	3	11	15.3707	3.1732	0.203	1.0132
Yu87-1-4 dag-12	5.4	6	5	5	15.1411	5.1506	0.175	1.1739
Yu87-1-4 dag-13	5	4	8	10	15.1803	6.1403	0.191	1.1847
Yu87-1-4 dag-14	6.4	5	3	13	14.9413	9.2547	0.161	1.1043
Yu87-1-4 dag-15	6	6	4	9	14.6509	4.0514	0.104	1.1449
average	5.94	4.26667	4.53333	9	14.3069	5.44245	0.158467	1.19191
SD	0.752899	1.09978	1.64172	2.17124	1.28864	1.51543	0.0389411	0.164659
Student's t-test	3.15884e-08	0.00267995	0.0900425	0.0014275	0.315226	0.0507426	3.27375e-09	0.00169657

## Sheet: 9 dag
	PRL (cm)	PSC	LRN	RTN	TRL (cm)	RSA (cm2)	TRV (cm3)	ARD (mm)
Zong3-9 dag-1	16.2	7	42	49	59.8939	19.2887	0.489	0.9497
Zong3-9 dag-2	16	6	45	51	60.2501	19.5999	0.507	1.0355
Zong3-9 dag-3	14.5	5	49	54	71.6578	23.7273	0.667	1.0324
Zong3-9 dag-4	17.5	6	46	52	62.3558	19.953	0.459	0.9408
Zong3-9 dag-5	15.5	5	51	56	64.491	19.7845	0.483	0.9765
Zong3-9 dag-6	14	6	42	48	72.2168	20.656	0.47	0.9105
Zong3-9 dag-7	17.5	6	53	59	70.4292	22.8372	0.62	0.9242
Zong3-9 dag-8	16.5	5	47	52	68.2865	22.8079	0.606	1.0632
Zong3-9 dag-9	16.7	4	48	54	71.2239	25.1445	0.38	1.0112
Zong3-9 dag-10	16.2	3	53	51	68.5723	25.6727	0.751	1.0509
Zong3-9 dag-11	16.9	6	43	50	59.1718	14.1337	0.484	0.9324
Zong3-9 dag-12	14.8	7	49	56	70.1534	23.5741	0.685	0.7607
Zong3-9 dag-13	15.1	6	46	51	67.1905	25.094	0.598	1.0835
Zong3-9 dag-14	14.8	6	48	58	69.3809	16.8393	0.4939	0.9742
Zong3-9 dag-15	17.2	9	41	48	57.6903	17.1137	0.371	1.0413
average	15.96	5.8	46.8667	52.6	66.1976	21.0818	0.537593	0.979133
SD	1.12555	1.37321	3.83344	3.45998	5.07446	3.41761	0.111333	0.0819451
Yu87-1-9 dag-1	15.4	8	32	40	51.2641	16.7904	0.438	1.0426
Yu87-1-9 dag-2	15	7	38	45	55.3241	18.1011	0.373	0.9764
Yu87-1-9 dag-3	14.6	9	37	46	55.3241	16.1011	0.373	0.9864
Yu87-1-9 dag-4	14.9	8	38	46	59.2354	19.9947	0.533	1.0413
Yu87-1-9 dag-5	15.5	6	34	40	49.3223	17.6579	0.414	1.1291
Yu87-1-9 dag-6	13.2	9	33	42	55.85	20.8385	0.447	1.0424
Yu87-1-9 dag-7	16.5	8	33	41	49.8951	18.3778	0.384	1.0669
Yu87-1-9 dag-8	14.4	7	34	41	53.25	16.9016	0.399	1.1131
Yu87-1-9 dag-9	15.7	8	32	42	50.17	21.6911	0.313	1.0347
Yu87-1-9 dag-10	14.5	4	39	46	55.4703	14.2731	0.517	1.0927
Yu87-1-9 dag-11	13.5	9	36	44	55.8127	21.1517	0.634	1.0452
Yu87-1-9 dag-12	15.7	7	34	41	49.7201	15.1225	0.322	1.0392
Yu87-1-9 dag-13	14.9	8	33	40	49.4801	16.1516	0.211	1.0635
Yu87-1-9 dag-14	14.2	10	34	43	55.2882	16.1241	0.273	1.2121
Yu87-1-9 dag-15	16.1	8	36	42	50.0609	22.1533	0.671	0.8611
average	14.94	7.73333	34.8667	42.6	53.0312	18.0954	0.420133	1.04978
SD	0.914799	1.43759	2.29492	2.26148	3.19684	2.51222	0.12665	0.0776955
t-test	0.0109925	0.000783318	4.00169e-11	3.96978e-10	3.03822e-09	0.0109091	0.0116897	0.02211

## Sheet: 14 dag
	PRL (cm)	PSC	LRN	RTN	TRL (cm)	RSA (cm2)	TRV (cm3)	ARD (mm)
Zong3-14 dag-1	22.5	11	134	145	182.788	55.4777	1.15	0.8245
Zong3-14 dag-2	21	13	114	127	163.494	48.2195	0.927	0.8025
Zong3-14 dag-3	22	12	114	126	175.755	45.407	0.934	0.8258
Zong3-14 dag-4	20.3	10	134	144	162.885	48.1339	1.132	0.9406
Zong3-14 dag-5	20	12	126	138	192.106	51.2521	1.088	0.8492
Zong3-14 dag-6	21.5	13	112	125	174.168	49.8616	1.136	0.9113
Zong3-14 dag-7	21.5	12	123	135	189.755	54.8184	1.26	0.9196
Zong3-14 dag-8	19.5	10	138	148	186.794	57.6795	1.217	0.9829
Zong3-14 dag-9	18.5	11	116	127	193.366	53.2462	1.109	0.8334
Zong3-14 dag-10	20.5	12	112	124	183.751	54.5586	1.289	0.9451
Zong3-14 dag-11	20	10	123	133	176.247	44.42	0.991	0.8022
Zong3-14 dag-12	17.5	11	138	149	165.582	47.7943	1.151	0.958
Zong3-14 dag-13	18.6	10	139	146	171.81	49.7751	1.214	0.9122
Zong3-14 dag-14	21.7	12	118	131	184.531	52.4107	1.319	0.9117
Zong3-14 dag-15	20.9	12	114	128	180.331	50.5314	0.812	0.8246
average	20.4	11.4	123.667	135.067	178.891	50.9057	1.11527	0.882907
SD	1.41674	1.0556	10.3831	9.16099	9.98923	3.80499	0.144526	0.061709
Yu87-1-14 dag-1	18	12	43	55	91.8741	29.3074	0.951	1.2979
Yu87-1-14 dag-2	16	13	54	67	110.128	33.3554	0.804	0.9641
Yu87-1-14 dag-3	15.5	14	45	59	90.1347	27.6833	0.814	0.936
Yu87-1-14 dag-4	19.5	11	56	67	93.1502	30.3099	0.785	1.0357
Yu87-1-14 dag-5	18.5	14	51	65	107.427	33.9026	0.851	1.0045
Yu87-1-14 dag-6	15.5	13	49	62	106.437	32.7441	0.855	1.0732
Yu87-1-14 dag-7	21.6	13	42	55	92.0144	28.7201	1.011	1.2631
Yu87-1-14 dag-8	17.5	13	54	68	117.924	34.0327	0.914	0.7827
Yu87-1-14 dag-9	15.6	14	52	64	109.733	33.5719	0.823	1.3217
Yu87-1-14 dag-10	14.3	13	51	65	102.971	32.9632	0.792	1.0132
Yu87-1-14 dag-11	18.5	12	46	61	92.3329	31.3521	0.913	0.9543
Yu87-1-14 dag-12	21.7	11	58	68	95.2224	30.1607	0.763	1.2629
Yu87-1-14 dag-13	13.1	14	49	58	95.9113	28.1381	0.702	0.7245
Yu87-1-14 dag-14	16.9	13	52	68	102.443	33.0024	0.758	0.92332
Yu87-1-14 dag-15	15.3	12	43	56	90.1742	29.0133	0.914	1.2221
average	17.1667	12.8	49.6667	62.5333	99.8584	31.2171	0.843333	1.05195
SD	2.50276	1.01419	4.96655	4.89704	8.85825	2.27547	0.0833707	0.185688
t-test	0.000161477	0.000923611	1.20573e-20	1.30649e-21	1.09727e-19	2.0355e-16	7.93144e-07	0.0023479
