# Supplementary material for: Genetic analysis of seedling root traits reveals the association of root trait with other agronomic traits in maize
Source: BMC Plant Biol. 2018 Aug 15;18:171. doi: 10.1186/s12870-018-1383-5 (PMC6094888; doi:10.1186/s12870-018-1383-5)
Supplement: Supplementary file 3 — Table S2. Root trait data of the RIL population at the three time points. (XLSX 135 kb) [file 12870_2018_1383_MOESM3_ESM.xlsx]

## Sheet: 4 dag
RILs	PRL-repeat1	PRL-repeat2	PRL-repeat3	PRL-repeat4	PRL average	PSC-repeat1	PSC-repeat2	PSC-repeat3	PSC-repeat4	PSC-average	LRN-repeat1	LRN-repeat2	LRN-repeat3	LRN-repeat4	LRN-average	RTN-repeat1	RTN-repeat2	RTN-repeat3	RTN-repeat4	RTN-average	TRL-repeat1	TRL-repeat2	TRL- repeat3	TRL- repeat4	TRL- average	RSA- repeat1	RSA-repeat2	RSA-repeat3	RSA-repeat4	RSA-average	TRV-repeat1	TRV-repeat2	TRV-repeat3	TRV-repeat4	TRV-average	ARD-repeat1	ARD-repeat2	ARD-repeat3	ARD- repeat4	ARD-average
7	9.23333	7.2	8.9	8.76667	8.525	3.33333	4	5	4.66667	4.25	9.33333	4.79	1.66667	4.66667	5.11417	12.6667	8.79	6.66667	9.33333	9.36417	22.5333	17.1725	14.3853	14.4384	17.1324	5.4642	4.32995	4.5821	3.66693	4.5108	0.105333	0.0875	0.12	0.0746667	0.096875	0.802267	0.80325	1.02653	0.8289	0.865237
13	9.43333	7.23333	8.73333	7.66667	8.26667	4.66667	3.66667	4	3.66667	4	3.33333	2	1	2.66667	2.25	8	5.66667	5	6.33333	6.25	15.7064	9.32793	12.7138	13.0969	12.7113	4.50507	2.81383	3.5026	3.17603	3.49938	0.103333	0.0686667	0.078	0.0803333	0.0825833	0.9209	0.942567	0.892633	0.747033	0.875783
19	10.6667	10.7	9.8	11.6667	10.7083	2.66667	4	4.33333	3.33333	3.58333	6.33333	6.43967	5	7.16667	6.23492	9	10.4397	9.33333	10.5	9.81825	26.3034	27.4711	26.8726	27.6437	27.0727	7.7664	8.02993	8.8218	8.955	8.39328	0.181333	0.187667	0.232333	0.236	0.209333	0.936133	0.926767	1.04107	1.0372	0.985292
25	10	11.0667	10.1667	7.96667	9.8	5.33333	5.66667	5	3.66667	4.91667	4.33333	8.59833	7.66667	9.33333	7.48292	9.66667	14.265	12.6667	13	12.3996	25.5032	29.0777	27.6039	29.115	27.825	7.06077	7.9276	8.72787	9.1084	8.20616	0.156	0.172	0.220333	0.228	0.194083	0.894267	0.8662	1.00503	0.98365	0.937287
27	10.7333	9.7	9.53333	8.53333	9.625	5.66667	4.33333	4.66667	5	4.91667	5.33333	6.66667	4.33333	3.66667	5	11	11	9	8.66667	9.91667	34.0652	28.7479	23.8428	25.704	28.09	9.36183	7.7199	6.43167	6.25557	7.44224	0.204667	0.165	0.138	0.122333	0.1575	0.875167	0.854033	0.862033	0.772067	0.840825
29	8.1	8.8	7.33333	8.342	8.14383	5.33333	5	3.66667	3.775	4.44375	7.33333	5.5	4.99833	5.725	5.88917	12.6667	10.5	8.665	9.5	10.3329	27.8728	23.9746	19.5429	20.7588	23.0373	6.1204	6.04575	4.79045	5.15345	5.52751	0.109333	0.1215	0.1035	0.103	0.109333	0.707233	0.8023	0.83395	0.8517	0.798796
41	8.66667	8.46667	9.13333	8	8.56667	5.33333	4.33333	4.66667	4	4.58333	5.66667	3.33333	4.66667	4	4.41667	11	7.66667	9.33333	8	9	23.7219	14.4016	21.4143	19.4492	19.7467	5.74013	3.8392	5.65533	4.87737	5.02801	0.111333	0.0816667	0.119	0.0976667	0.102417	0.772033	0.8489	0.843067	0.807033	0.817758
47	8.76667	7.3	6.63333	8.06	7.69	4	3.5	4	3.7	3.8	10.5	11.5	16	14	13	14.5	15	20	17.7	16.8	25.6169	24.8219	23.9322	24.9807	24.8379	7.34515	6.9126	6.4828	6.8241	6.89116	0.1675	0.144	0.144	0.129	0.146125	0.91295	1.019	0.8912	0.8113	0.908613
51	9.46667	9.16667	10.7333	9.33333	9.675	4.33333	3.66667	4	4	4	5.66667	4.33333	2	1.66667	3.41667	10	8	6	5.66667	7.41667	24.1243	23.1028	24.5673	20.8628	23.1643	7.90033	7.3632	7.77577	7.17513	7.55361	0.207	0.187333	0.198	0.199	0.197833	1.02937	1.0143	1.02	1.0852	1.03722
55	8.36667	6.5	7.75	7.864	7.62017	3.33333	3.475	3.58	3.21	3.39958	9.66667	7.525	6.42	10.79	8.60042	13	11	10	14	12	25.3834	19.5014	18.1997	26.3951	22.3699	7.97275	5.7871	6.2942	8.3615	7.10389	0.199	0.182	0.129	0.211	0.18025	1.00015	1.1032	0.9487	1.0084	1.01511
64	6.83333	7	8.21667	5.06667	6.77917	3.33333	2.63667	2.66667	3	2.90917	11.6667	15.6967	12.6667	8.697	12.1817	15	18.3333	15.3333	11.697	15.0909	16.7331	14.862	16.9475	9.54057	14.5208	4.00617	3.4732	4.87023	3.1441	3.87342	0.0766667	0.0736667	0.0693333	0.057	0.0691667	0.7588	0.745267	0.8789	0.8669	0.812467
72	8.66667	6.36667	8.23333	5.9	7.29167	4	5.33333	5.33333	3.66667	4.58333	15.3333	17.4553	16.6667	9.66667	14.7805	19.3333	22.7887	22	13.3333	19.3638	23.3845	26.3462	19.6916	25.9089	23.8328	5.11473	6.2953	4.8007	5.68723	5.47449	0.0916667	0.119667	0.0935	0.112	0.104208	0.717833	0.760533	0.80505	0.775	0.764604
76	6.93333	6.3	8.5	6.7	7.10833	4.66667	4	4.66667	4	4.33333	8.33333	6	7.33333	3.33333	6.25	13	10	12	7.33333	10.5833	15.0726	13.7368	15.1738	12.6013	14.1461	4.4552	5.0746	4.3085	3.50933	4.33691	0.105	0.118667	0.0973333	0.0836667	0.101167	0.945	0.9309	0.904	0.966067	0.936492
86	8.56667	9.4	8.3	6.56667	8.20833	3.66667	3	3.33333	3	3.25	5	6.90933	6	4	5.47733	8.66667	9.90933	9.33333	7	8.72733	17.6775	16.6189	14.0925	14.8079	15.7992	4.3641	4.87807	3.97023	4.7899	4.50057	0.086	0.085	0.0673333	0.0735	0.0779583	0.791067	0.8141	0.7916	0.79005	0.796704
101	8.9	11.4667	7.43333	8.8	9.15	4.33333	5	5	4.33333	4.66667	10	6	4.728	5.33333	6.51533	14.3333	11	9.728	9.66667	11.182	23.734	22.9434	21.5945	24.7833	23.2638	7.08797	6.6862	6.3643	6.9442	6.77067	0.168667	0.155333	0.153	0.139	0.154	0.9516	0.927967	0.92005	0.833267	0.908221
105	7.06667	6.86667	6.33333	7.83333	7.025	6	5.33333	6.33333	5.66667	5.83333	4.33333	5.33333	5.33333	6.75833	5.43958	10.3333	10.6667	11.6667	12.425	11.2729	23.1306	19.9701	21.8807	24.6269	22.4021	6.6096	5.7637	6.1667	6.47255	6.25314	0.150667	0.115667	0.133	0.134	0.133333	0.913867	0.818567	0.838767	0.82395	0.848788
127	8.36667	7.6	7.16667	6.73333	7.46667	5	5	4.33333	4.33333	4.66667	12.3333	8.66667	5.33333	4.66667	7.75	17.3333	13.6667	9.66667	9	12.4167	26.2627	20.9479	18.3575	17.5777	20.7864	7.38107	6.0333	5.51573	5.21677	6.03672	0.165667	0.138667	0.132	0.151333	0.146917	0.887433	0.913467	0.965033	0.9541	0.930008
143	6.16667	6.97	8.4	6.95	7.12167	5	5.334	5.33333	4.33333	5.00017	12.5	18.166	10.6667	17.6667	14.7498	17.5	23.5	16	22	19.75	19.8135	20.7197	18.6196	21.0834	20.0591	5.5999	4.7862	5.64535	5.6732	5.42616	0.126	0.1045	0.1165	0.1215	0.117125	0.8951	0.8745	0.83135	0.8565	0.864363
149	6.66667	6.96667	7.56667	7.56667	7.19167	3.66667	6.33333	5.66667	4.33333	5	7.33333	2.66667	6.33333	5.66667	5.5	11	9	12	10	10.5	14.9857	15.2418	15.3116	15.5	15.2598	4.06015	3.8545	4.3035	3.7407	3.98971	0.083	0.077	0.096	0.0815	0.084375	0.79605	0.8032	0.8946	0.90535	0.8498
154	8.6	9.42	8	9	8.755	4.33333	5.345	5	3.5	4.54458	24.3333	16.22	13.6667	14	17.055	28.6667	21.565	18.6667	17.5	21.5996	39.5317	37.7223	22.0844	21.3999	30.1846	9.83217	9.15445	6.9518	6.8565	8.19873	0.194667	0.181	0.177333	0.171	0.181	0.7923	0.7733	1.0066	1.0314	0.9009
168	7.03333	6.30833	8.26667	6.5	7.02708	4	3.45533	3	3	3.36383	13.6667	7.27267	10.3333	8	9.81817	17.6667	10.728	13.3333	11	13.182	21.0486	19.2443	17.887	16.548	18.682	5.9576	5.40383	5.07263	4.7913	5.30634	0.126333	0.122333	0.115333	0.131	0.12375	0.849733	0.9043	0.9187	0.91155	0.896071
170	10.3333	10.2667	10.4333	10.343	10.3441	4.33333	4	4	4.11	4.11083	7.16667	7.5	5	10.558	7.55617	11.5	11.5	9	14.668	11.667	29.0636	29.6586	27.2944	27.8854	28.4755	8.7359	9	8.5026	9.9293	9.04195	0.2105	0.219	0.217	0.229	0.218875	0.96325	0.966	1.0533	0.8895	0.968012
176	9.36667	8.33333	7.29	7.66667	8.16417	5.33333	5.33333	5	4.335	5.00042	10	13	6.66667	8.33167	9.49958	15.3333	18.3333	11.6667	12.6667	14.5	29.198	31.7519	24.028	21.3199	26.5744	8.65047	8.02897	7.22597	6.2333	7.53468	0.197	0.177667	0.175	0.145667	0.173833	0.964167	0.850167	0.972433	0.9277	0.928617
181	9.03333	7.6	8.8	7.365	8.19958	2.33333	2.944	2.66667	4.5	3.111	15.6667	15.056	17.3333	13.5	15.389	18	18	20	18	18.5	27.6697	24.0751	23.0832	23.1944	24.5056	6.22175	5.7204	5.54355	6.0755	5.8903	0.111	0.107	0.1315	0.127	0.119125	0.71585	0.6839	0.84705	0.83365	0.770112
185	6.33333	7.76667	5.83333	7.43333	6.84167	4.66667	5.66667	5.66667	5	5.25	5.134	4.83333	4.66667	8	5.6585	9.80067	10.5	10.3333	13	10.9085	14.1224	15.8632	15.7396	15.1036	15.2072	4.12213	4.824	4.38883	4.37253	4.42687	0.0973333	0.1245	0.091	0.099	0.102958	0.937167	0.9638	0.8866	0.829567	0.904283
189	7.6	7.001	8.4	7.2	7.55025	5.66667	4.544	4	4.33333	4.636	5.33333	9.846	8.66667	9.16667	8.25317	11	14.39	12.6667	13.5	12.8892	22.5178	21.1243	22.0086	22.6883	22.0848	6.1856	6.88815	5.87877	6.0453	6.24945	0.143	0.147	0.126	0.125	0.13525	0.8955	0.80795	0.858	0.85855	0.855
195	9.03333	9.7	11.7667	10.168	10.167	4.33333	4.66667	5	4.668	4.667	9.66667	10	10	8.997	9.66592	14	14.6667	15	13.665	14.3329	18.0306	21.0518	25.3221	23.6714	22.019	4.5018	5.8122	7.1836	6.2721	5.94243	0.0923333	0.131333	0.162	0.1355	0.130292	0.8121	0.7942	0.8584	0.859	0.830925
202	9.2	10.0667	9.4	5.6	8.56667	2.33333	2.33333	1.66667	1	1.83333	5.45467	6.66667	7.33333	6.66667	6.53033	7.788	9	9	7.66667	8.36367	14.9306	13.0176	8.0618	10.6046	11.6536	4.34805	4.05647	2.64673	3.01623	3.51687	0.112	0.101667	0.0713333	0.059	0.086	0.9227	1.01123	1.04933	0.91	0.973317
212	6.73333	6.46667	7.13333	6.76667	6.775	3.66667	3	4	3	3.41667	8.33333	7.33333	6.33333	7.66667	7.41667	12	10.3333	10.3333	10.6667	10.8333	13.8141	17.6088	14.8326	14.4905	15.1865	3.8561	4.84733	4.3728	3.7667	4.21073	0.0856667	0.088	0.102667	0.0783333	0.0886667	0.883833	0.867167	0.941033	0.8443	0.884083
214	9.36667	9.23333	7.83333	7.805	8.55958	3.66667	4.73367	4	4	4.10008	9.33333	6.59967	6.66667	7	7.39992	13	11.3333	10.6667	11	11.5	22.2621	22.6389	17.15	25.1393	21.7976	6.31647	5.8461	4.52427	6.4195	5.77658	0.125333	0.120667	0.114	0.130667	0.122667	0.801533	0.8302	0.863767	0.809633	0.826283
222	6.16667	6.7	5.8	4.5	5.79167	3.66667	3.33333	3.33333	3	3.33333	0.333333	0.441667	0.2	0.6	0.39375	4	3.775	3.53333	3.6	3.72708	9.33357	6.66105	6.13823	5.29277	6.8564	2.5376	2.01635	1.67197	1.4752	1.92528	0.0436667	0.0485	0.0363333	0.0333333	0.0404583	0.871267	0.94315	0.890667	0.907567	0.903163
224	8.6	8	8.46867	6.96667	8.00883	4.33333	4.605	5	5.33333	4.81792	4.33333	4.97	5.33333	5	4.90917	8.66667	9.575	10.3333	10.3333	9.72708	25.2464	29.2915	31.0667	22.6593	27.066	8.25727	7.6206	9.80563	7.3018	8.24632	0.232667	0.1885	0.240667	0.197667	0.214875	1.01433	1.03935	0.981867	1.02283	1.01459
226	10.5	8.6	9.2	9.9	9.55	3	3.599	4	3	3.39975	8.33333	8.536	4.33333	4	6.30067	11.3333	12.135	8.33333	7	9.70042	21.6278	25.4821	17.8908	15.9799	20.2451	4.6532	5.71825	4.98417	4.50925	4.96622	0.136333	0.1005	0.111	0.1045	0.113083	0.8894	0.70005	0.887733	0.827	0.826046
228	8.3	9	8.76667	7.1	8.29167	5	3.66667	3.66667	3	3.83333	4	10.3333	8.33333	8.33333	7.75	9	14	12	11.3333	11.5833	18.3026	17.7095	16.7819	15.6032	17.0993	4.7651	4.4772	4.8122	3.85133	4.47646	0.099	0.0903333	0.111333	0.0756667	0.0940833	0.8304	0.807767	0.912	0.7833	0.833367
230	10.1333	.	8.66667	8.615	9.13833	3.33333	3.64	3.66667	3.86	3.625	9.00167	7.36	7	5.64	7.25042	12.335	11	10.6667	9.5	10.8754	28.6655	23.9704	18.7917	24.3628	23.9476	8.5694	7.7022	5.89317	7.339	7.37594	0.2055	0.197	0.147667	0.221	0.192792	0.95235	1.0178	0.9993	0.92615	0.9739
232	10.7	9.935	11.0333	10.3333	10.5004	3	3	3	3	3	11	11.5	8.33333	13.612	11.1113	14	14.5	11.3333	16.612	14.1113	24.8135	27.4891	25.0993	20.889	24.5727	6.82375	7.6204	6.97237	6.8699	7.0716	0.1495	0.1705	0.154333	0.141	0.153833	0.87295	0.8903	0.882533	0.8339	0.869921
234	9.63333	8.455	8.96667	9.6	9.16375	3.075	4	4.33333	3.5	3.72708	7.949	8.43333	9.66667	4.5	7.63725	11.024	12.4333	14	8	11.3643	16.7889	16.6486	22.4278	22.3894	19.5637	5.0014	7.53613	6.36975	7.4861	6.59835	0.162333	0.203667	0.201	0.200333	0.191833	1.32243	1.08553	1.3094	1.06673	1.19602
243	10	9.67333	10.2667	8.5	9.61	3.66667	3.33333	4	4.2	3.8	13.2683	9.33333	10.5	11.3	11.1004	16.935	12.6667	14.5	15.5	14.9004	25.8505	20.4795	20.5928	21.8746	22.1994	6.6556	5.1941	6.2015	6.1862	6.05935	0.14	0.120667	0.1485	0.134	0.135792	0.8319	0.915233	0.93965	0.8992	0.896496
251	10.7333	8.641	9.16667	8.5	9.26025	3.33333	3.535	4.33333	4	3.80042	5	7.133	6.66667	6	6.19992	8.33333	10.668	11	10	10.0003	24.1877	22.2015	21.4295	22.3874	22.5515	6.83287	6.6695	6.2691	6.58705	6.58963	0.155	0.162	0.147	0.151	0.15375	0.9053	0.95585	0.930867	0.95005	0.935517
253	9.75	8.16667	8.4	9.5	8.95417	3	3.54367	4	4	3.63592	3.66667	5.123	4.5	4.565	4.46367	6.66667	8.66667	8.5	8.565	8.09958	21.6486	21.6934	23.4533	22.423	22.3046	7.09553	7.18223	7.5825	6.71045	7.14268	0.168	0.19	0.1955	0.158	0.177875	1.0458	1.0589	1.0294	0.9556	1.02243
259	9.26667	9.6	9.7	8.26667	9.20833	4.33333	3.66667	4	3.33333	3.83333	6.66667	8.66667	4	5.66667	6.25	11	12.3333	8	9	10.0833	29.3675	33.5601	29.3457	21.7698	28.5108	8.97327	8.52973	8.55687	6.479	8.13472	0.218333	0.210333	0.199	0.154	0.195417	0.972833	0.888833	0.928467	0.949067	0.9348
269	10.7667	9.93333	10.8333	10.865	10.5996	3.66667	4.51367	5	5	4.54508	4.33333	2.165	3	2.5	2.99958	8	6.67867	8	7.5	7.54467	33.9126	33.2476	34.0517	34.6525	33.9661	9.28193	9.3662	10.3753	9.6818	9.67632	0.203667	0.212	0.242333	0.2135	0.217875	0.857667	0.8946	0.9389	0.88155	0.893179
272	8.36667	8.46667	7.93333	7.03333	7.95	4	3.66667	4.33333	3.66667	3.91667	7	4.33333	5.66667	6.66667	5.91667	11	8	10	10.3333	9.83333	24.3584	19.629	19.0551	20.1127	20.7888	6.89657	5.15273	5.86987	6.21377	6.03323	0.155667	0.108	0.144667	0.152667	0.14025	0.9059	0.834633	0.9859	0.984533	0.927742
274	8.6	8.23333	11.0667	10.0333	9.48333	3.66667	4	3	5	3.91667	5.33333	5	4.33333	4.66667	4.83333	9	9	7.33333	9.66667	8.75	16.2363	21.3061	13.8916	26.3388	19.4432	5.02433	6.41387	4.66907	8.04247	6.03743	0.125667	0.153667	0.124667	0.160667	0.141167	0.992967	0.9651	1.07193	0.8898	0.97995
285	9.03333	8.96667	7.43333	5.16667	7.65	3.33333	3.33333	3	2.66667	3.08333	4.33333	5.66667	2.66667	3.36533	4.008	7.66667	9	5.66667	6.032	7.09133	18.3771	15.4913	9.10937	14.1869	14.2912	5.31893	5.57337	3.24697	3.10705	4.31158	0.122667	0.127	0.0926667	0.0785	0.105208	0.925667	0.915867	1.13327	1.0438	1.00465
288	9.76667	10.2	9.66667	9.423	9.76408	4.39333	4	4.33333	4	4.18167	5.10667	4.898	4.66667	5	4.91783	9.5	8.898	9	9	9.0995	24.6476	27.5746	25.4989	25.1056	25.7067	7.6393	7.7568	7.92943	7.4312	7.68918	0.183	0.174667	0.198667	0.185	0.185333	0.97975	0.8939	0.9999	0.96315	0.959175
98	9.86667	11.0533	12.5	10.9	11.08	3.66667	3.66633	3.66667	3	3.49992	4.33333	6.83367	5.33333	5.5	5.50008	8	10.5	9	8.5	9	19.6003	19.7803	21.7394	19.5924	20.1781	5.092	4.82215	5.71463	5.2128	5.2104	0.100667	0.0945	0.119667	0.1175	0.108083	0.802533	0.78505	0.8458	0.86335	0.824183
74	9.33333	8.03333	6.63333	6.8	7.7	4.33333	4.66667	6	3.66667	4.66667	4.33333	3.33333	2.33333	5.66667	3.91667	8.66667	8	8.33333	9.33333	8.58333	16.8444	17.0976	13.1184	9.2605	14.0802	5.1102	5.05233	3.76997	2.75867	4.17279	0.124	0.119	0.0866667	0.067	0.0991667	0.971667	0.9404	0.917367	0.964833	0.948567
164	10.2	9.745	7.33333	8.1	8.84458	4.42333	4	4.33333	4.33333	4.2725	19.91	14.94	13.3333	14	15.5458	24.3333	18.94	17.6667	18.3333	19.8183	31.8132	31.8601	30.1336	25.7577	29.8912	8.89733	8.7894	6.94733	7.74973	8.09595	0.163	0.1545	0.129333	0.121667	0.142125	0.7389	0.67565	0.893067	0.807933	0.778887
6	12.0333	10.1	11.8667	11.4667	11.3667	4.33333	4.66667	5	5	4.75	6.33333	4.66667	6.66667	4	5.41667	10.6667	9.33333	11.6667	9	10.1667	26.2049	24.7851	29.5295	20.9847	25.3761	6.63107	6.00553	7.22507	5.8362	6.42447	0.134	0.131	0.151333	0.129333	0.136417	0.808967	0.7739	0.790267	0.885067	0.81455
18	5.03333	5.335	5.45	4.9	5.17958	5.33333	5.448	5.68	5.14	5.40033	6.16667	5.552	10.32	7.56	7.39967	11.5	11	16	12.7	12.8	18.5592	17.5263	16.9048	14.8805	16.9677	5.30495	5.1703	4.4635	4.7492	4.92199	0.1205	0.121	0.094	0.12	0.113875	0.91025	0.939	0.8405	1.0259	0.928913
20	8.23333	10.5333	8.76667	10.7	9.55833	3.33333	2.33333	3.33333	2.66667	2.91667	5.66667	6.66667	5.33333	2.33333	5	9	9	8.66667	5	7.91667	19.5884	21.853	20.7599	13.7933	18.9986	5.8408	6.15437	5.72957	4.148	5.46818	0.140667	0.138667	0.126667	0.0993333	0.126333	0.9737	0.905933	0.889067	0.962867	0.932892
28	11.6667	10.0667	9.06667	9.86667	10.1667	2.33333	3	2.66667	2.66667	2.66667	9.66667	12.3333	5.66667	7	8.66667	12	15.3333	8.33333	9.66667	11.3333	25.444	22.8976	12.6371	11.4434	18.1055	7.50883	7.62993	3.16167	3.6587	5.48978	0.177333	0.176	0.0643333	0.0946667	0.128083	0.9398	0.924033	0.897233	1.0869	0.961992
32	10.4	8.9	9.96667	9.83333	9.775	3	3.33333	2	2	2.58333	2	0.666667	5	5	3.16667	5	4	7	7	5.75	14.7549	16.4133	21.3988	23.2545	18.9554	5.21573	4.69323	6.95717	7.10533	5.99287	0.146667	0.140667	0.180333	0.173	0.160167	1.1256	1.21533	1.03667	0.969867	1.08687
46	12.5333	12.6413	11.5333	13	12.427	3	3.03	3.33333	3	3.09083	6.368	8.30333	6.16667	6	6.7095	9.368	11.3333	9.5	9	9.80033	29.7064	31.6374	27.9242	27.3751	29.1608	8.57553	9.2405	8.17205	8.23115	8.55481	0.197	0.215	0.19	0.196	0.1995	0.918133	0.920733	0.93135	0.96935	0.934892
54	11.2	10.625	11.4	10.6667	10.9729	4	3.636	3.66667	4.33333	3.909	4.68133	9.464	9	7	7.53633	8.68133	13.1	12.6667	11.3333	11.4453	30.0642	27.6974	28.6493	20.8359	26.8117	7.14227	8.49595	8.0254	7.0647	7.68208	0.160333	0.2075	0.22	0.118	0.176458	0.914133	0.95615	0.9184	0.8715	0.915046
56	8.26667	10.085	9.1	9.1	9.13792	3.33333	3.22	4.33333	3.615	3.62542	9.33333	6.615	4.66667	10.385	7.75	12.6667	9.835	9	14	11.3754	18.9332	20.6151	16.8661	20.2516	19.1665	5.36597	5.5233	4.7949	5.2297	5.22847	0.121333	0.114	0.106	0.116	0.114333	0.907067	0.87725	0.9029	0.822	0.877304
58	8.66667	8.33333	7.38	8.2	8.145	5.33333	5.123	6	5	5.36408	9.66667	8.877	5.33333	12.665	9.1355	15	14	11.3333	17.665	14.4996	26.1106	24.696	23.6299	26.3041	25.1851	7.64197	6.85145	7.06423	7.75825	7.32897	0.178333	0.1575	0.169	0.1635	0.167083	0.9317	0.8844	0.952333	0.91815	0.921646
69	6.7	6.46667	6.5	6.53333	6.55	5.33333	5.33333	4	6.33333	5.25	10.3333	5.66667	6.66667	7	7.41667	15.6667	11	10.6667	13.3333	12.6667	16.7604	20.587	12.6988	20.3423	17.5971	5.62547	5.75403	4.10057	4.76387	5.06098	0.134	0.129333	0.105667	0.104333	0.118333	0.953833	0.899967	1.0331	0.898433	0.946333
73	7.9	8.6	7.93333	9.3	8.43333	3.33333	4.66667	4	4.66667	4.16667	7.33333	5	3.33333	3.30433	4.74275	10.6667	9.66667	7.33333	7.971	8.90942	20.6606	21.6911	20.6219	20.8973	20.9677	5.5503	5.87747	5.88497	5.75825	5.76775	0.119333	0.128333	0.133333	0.126	0.12675	0.845467	0.871533	0.906833	0.8776	0.875358
79	8.03333	7.13333	6.63333	6.162	6.9905	5.66667	5.47067	6	6.5	5.90933	18.2983	13.196	7.66667	4	10.7903	23.965	18.6667	13.6667	10.5	16.6996	27.5497	26.6845	20.421	20.5433	23.7996	9.0109	8.17473	7.85453	7.02865	8.0172	0.291	0.2	0.228	0.1925	0.227875	1.04035	0.976	1.09297	1.09625	1.05139
83	7.66667	7.03333	7.23333	6.76667	7.175	3.66667	3	3.66667	3.33333	3.41667	5.66667	4.845	4.33333	5.66667	5.12792	9.33333	7.845	8	9	8.54458	11.2368	13.6029	12.9188	11.0094	12.192	2.82727	2.9916	2.89827	2.3876	2.77618	0.0573333	0.053	0.049	0.0496667	0.05225	0.792367	0.70725	0.808933	0.690233	0.749696
85	6.53333	6.56667	7.7	6.63333	6.85833	2.66667	3.33333	4.66667	3.33333	3.5	10.6667	7.66667	7.66667	11	9.25	13.3333	11	12.3333	14.3333	12.75	19.3141	16.4048	15.067	16.017	16.7007	4.6706	3.95547	4.03197	4.00727	4.16633	0.067	0.076	0.0863333	0.0796667	0.07725	0.8396	0.771367	0.849933	0.797333	0.814558
89	9.36667	9.1	8.73333	6.23333	8.35833	4.33333	5	5.33333	6	5.16667	12.6667	15	9	5	10.4167	17	20	14.3333	11	15.5833	22.7821	26.8265	20.2437	22.3406	23.0482	8.14963	6.5041	7.78657	6.16213	7.15061	0.197	0.202667	0.198667	0.155667	0.1885	0.9645	0.978767	0.988833	1.02267	0.988692
106	4.76667	6.3	6.33333	5.96667	5.84167	4.66667	5.66667	5.33333	6	5.41667	10.6667	6	8.66667	4.635	7.49208	15.3333	11.6667	14	10.635	12.9087	22.7163	15.8384	22.8194	17.8551	19.8073	6.72713	5.33337	6.58307	5.7625	6.10152	0.16	0.128667	0.151667	0.1235	0.140958	0.9514	0.860033	0.9171	0.99015	0.929671
112	7.96667	6.56667	7.13333	8.06667	7.43333	6	6	6	5	5.75	18	12.6667	11.3333	10	13	24	18.6667	17.3333	15	18.75	24.7753	26.0918	22.3479	17.9676	22.7956	6.36307	6.24567	6.06357	4.55087	5.80579	0.131	0.117	0.0986667	0.092	0.109667	0.814133	0.761833	0.848433	0.808433	0.808208
114	8.76667	7.3	8.3	6.06667	7.60833	4	5.66667	4.66667	5.33333	4.91667	8.33333	6.66667	6.33333	4.33333	6.41667	12.3333	12.3333	11	9.66667	11.3333	21.2626	20.2024	19.7459	18.7475	19.9896	7.21367	5.8829	5.01537	6.50043	6.15309	0.179	0.137667	0.122	0.153	0.147917	0.987967	0.9217	0.981267	0.898267	0.9473
126	6.96667	6.96667	7.53333	7.13333	7.15	5.33333	5.33333	3.33333	4	4.5	6.66667	3.33333	6.33333	5.66667	5.5	12	8.66667	9.66667	9.66667	10	17.3785	17.5566	17.6464	16.2573	17.2097	6.30323	5.1406	5.54113	5.08707	5.51801	0.133	0.120333	0.139	0.127667	0.13	0.9706	0.9388	1.0032	0.907467	0.955017
128	7.86667	5.16667	7.73333	4.56667	6.33333	4.33333	4	4	4	4.08333	1.33333	5	3.33333	5.66667	3.83333	5.66667	9	7.33333	9.66667	7.91667	12.6072	14.9556	14.0073	10.6101	13.0451	2.5978	4.14563	2.87473	2.68103	3.0748	0.0553333	0.0916667	0.0626667	0.0556667	0.0663333	0.863133	0.8801	0.857633	0.843667	0.861133
144	11.6667	10.285	12.6667	12.5	11.7796	4.33333	4.5	4.66667	5.3	4.7	16	19.2783	11.3333	17.7	16.0779	20.3333	23.7783	16	23	20.7779	40.4982	34.9408	35.4464	34.9305	36.454	12.4437	11.8202	11.0542	10.9631	11.5703	0.254	0.2185	0.2755	0.2755	0.255875	0.977733	0.9269	0.994	1.00665	0.976321
150	6.2	6.23333	7.53333	6.53333	6.625	4.66667	5.66667	4	6	5.08333	6.33333	5.33333	7.66667	4.66667	6	11	11	11.6667	10.6667	11.0833	19.2515	20.5538	15.9059	18.2041	18.4788	5.09697	5.6098	3.53393	4.36027	4.65024	0.107333	0.453333	0.0716667	0.0953333	0.181917	0.840233	0.783267	0.8126	0.857267	0.823342
157	6.8	5.56667	6.8	4.7	5.96667	4.66667	4	4.33333	4.66667	4.41667	4.33333	3.908	4.33333	0.666667	3.31033	9	7.908	8.66667	5.33333	7.727	12.9397	14.1809	15.6466	12.449	13.8041	2.85637	3.3681	3.55573	3.0719	3.21303	0.066	0.063	0.0673333	0.0453333	0.0604167	0.828367	0.7458	0.745367	0.723933	0.760867
161	7.6	9.47657	8.23333	6	7.82748	5	6	5	4.728	5.182	7.66667	4.09333	6.33333	10.272	7.09133	12.6667	10.0933	11.3333	15	12.2733	19.6353	22.3369	24.6643	21.7333	22.0924	5.64193	6.20877	8.27793	6.826	6.73866	0.131	0.137667	0.182	0.1705	0.155292	0.9262	0.8835	1.07133	0.98715	0.967046
163	9.26667	9	8.36667	8.205	8.70958	5.33333	5.575	3.66667	4.33333	4.72708	13	9.45833	13.6667	8.16667	11.0729	18.3333	15.0333	17.3333	12.5	15.8	30.5147	28.7969	27.9906	23.1418	27.611	8.14787	7.8984	6.55437	7.3181	7.47968	0.231	0.1725	0.156333	0.159	0.179708	0.910367	0.8786	0.951967	0.99615	0.934271
165	7.485	7.85	7.26667	6	7.15042	4.33333	4	4.66667	5	4.5	6.16667	11.944	8.66667	9	8.94433	10.5	15.944	13.3333	14	13.4443	25.4096	21.3021	19.4488	20.4935	21.6635	7.919	6.758	5.00353	6.90835	6.64722	0.2295	0.171	0.123333	0.163	0.171708	1.0492	1.0137	0.983667	1.0625	1.02727
167	7.06667	5.86667	7.93333	9.5	7.59167	5.33333	4.66667	4	5.33333	4.83333	7.16667	5.987	7.66667	5.66667	6.62175	12.5	10.6537	11.6667	11	11.4551	16.0088	18.9632	16.3772	15.7779	16.7818	4.6658	5.61667	3.97317	4.70407	4.73993	0.085	0.133333	0.089	0.112333	0.104917	0.8224	0.943667	0.903567	0.949767	0.90485
169	6.76667	5.2	7.88833	6.8	6.66375	3.66667	3.06	3	3	3.18167	1.66667	3.27333	8.51333	8	5.36333	5.33333	6.33333	11.5133	11	8.545	15.3184	16.7819	15.0008	17.5405	16.1604	4.24133	5.20027	4.88933	5.3674	4.92458	0.112	0.129	0.129	0.1245	0.123625	1.067	0.999233	1.05963	0.9305	1.01409
173	7.46667	9.13333	7.03333	6.23333	7.46667	3.33333	3.33333	3.66667	3	3.33333	5.51333	6.33333	4.66667	8.33333	6.21167	8.84667	9.66667	8.33333	11.3333	9.545	11.978	13.2885	11.4307	13.4884	12.5464	2.7445	3.1821	2.6682	3.19693	2.94793	0.0555	0.0673333	0.06	0.061	0.0609583	0.77665	0.884	0.905533	0.7596	0.831446
177	8.26667	7.93333	7.53333	6.665	7.59958	3.33333	3.55933	3.33333	2.5	3.1815	5.30133	6.774	6	6	6.01883	8.63467	10.3333	9.33333	8.5	9.20033	16.5215	19.013	16.2422	13.4591	16.3089	3.31677	4.1338	3.5761	2.30645	3.33328	0.053	0.0646667	0.0626667	0.038	0.0545833	0.635933	0.625767	0.694933	0.6491	0.651433
182	10.4	9.56733	9.06667	8.6	9.4085	5	5.66667	4.33333	5	5	20.3333	14.8297	15.2	14	16.0907	25.3333	20.4963	19.5333	19	21.0907	35.4574	30.101	28.1393	25.8421	29.8849	9.58107	8.10943	7.15673	8.12195	8.2423	0.206333	0.192	0.170333	0.1705	0.184792	0.860133	0.851367	0.968167	0.84655	0.881554
186	10.0333	9.65	11.0333	10.84	10.3892	4	3.78	3.33333	4	3.77833	9.66667	10.385	12.1667	10	10.5546	13.6667	14.165	15.5	14	14.3329	24.6459	20.3977	20.0735	26.5019	22.9047	7.04503	6.10645	6.56485	7.5959	6.82806	0.161333	0.1695	0.123	0.1735	0.156833	0.922167	0.92715	0.9089	0.916	0.918554
191	7.22833	8.6	8.03	9.1	8.23958	4	5.135	3.66667	4	4.20042	16.6667	12.4983	12.3333	10.5	12.9996	20.6667	17.6333	16	14.5	17.2	19.5633	22.2194	23.4688	23.3316	22.1458	3.19987	3.84143	4.24825	4.56805	3.9644	0.0406667	0.053	0.0705	0.0655	0.0574167	0.513267	0.548533	0.6067	0.59475	0.565812
197	11.1667	11.275	7.96667	9.75	10.0396	4.66667	4.299	4.33333	3.5	4.19975	8	9.869	8.33333	13	9.80058	12.6667	14.168	12.6667	16.5	14.0003	37.9235	33.2942	27.2554	25.1319	30.9013	9.51697	8.31165	6.9925	7.20415	8.00632	0.190667	0.2015	0.155667	0.176	0.180958	0.802133	0.82885	0.9195	0.96295	0.878358
199	10	9.85	9.58333	7.5	9.23333	3.66667	4.778	4	4	4.11117	5.33333	4.222	6	9	6.13883	9	9	10	13	10.25	21.3401	19.9053	15.8131	16.6333	18.423	6.3957	6.6855	4.7918	4.6594	5.6331	0.153	0.179	0.116	0.104	0.138	0.954	1.0691	0.9646	0.8917	0.96985
211	6.33333	7.4	8.33333	6.1	7.04167	3.66667	4	4.33333	3.66667	3.91667	5.66667	2.33333	6.33333	5	4.83333	9.33333	6.33333	10.6667	8.66667	8.75	13.7905	15.1826	15.2979	15.0878	14.8397	3.46997	3.6141	3.4368	3.84757	3.59211	0.0696667	0.0746667	0.0896667	0.078	0.078	0.795467	0.8454	0.7957	0.8173	0.813467
213	7.13333	7.7	7.5	7.23333	7.39167	4.33333	4	4.33333	4	4.16667	7	6	5.33333	5.66667	6	11.3333	10	9.66667	9.66667	10.1667	20.9605	16.279	19.8065	17.7201	18.6915	5.78537	4.7015	5.23547	4.54253	5.06622	0.127	0.109	0.119333	0.102333	0.114417	0.878933	0.931767	0.885233	0.837133	0.883267
215	8.725	8.95	5.06667	6.5	7.31042	3.33333	3.5	4.16633	5	3.99992	10	12	7.50033	8.5	9.50008	13.3333	15.5	11.6667	13.5	13.5	19.2678	20.8152	18.128	20.0283	19.5599	5.20777	5.8764	4.67043	5.9255	5.42002	0.122333	0.127	0.118667	0.1275	0.123875	0.855	0.86055	1.0113	0.92615	0.91325
225	11.2667	10.7	8.43333	8.508	9.727	5.33333	5	4.66667	5	5	7.832	9.33333	4.83333	8	7.49967	13.1653	14.3333	9.5	13	12.4997	32.0691	31.8029	29.5636	31.4592	31.2237	7.92267	7.83677	6.55465	8.3379	7.663	0.171667	0.167333	0.139	0.176	0.1635	0.7867	0.855733	0.8762	0.84225	0.840221
227	11	9.035	10.8667	9.16667	10.0171	4.645	4.02	5	3.66667	4.33292	9.02167	10.615	6	7.83333	8.3675	13.6667	14.635	11	11.5	12.7004	27.2428	25.5912	21.5309	21.5529	23.9795	8.14173	6.8512	5.8312	6.07515	6.72482	0.195	0.1465	0.130333	0.135	0.151708	0.9576	0.8625	0.906967	0.88475	0.902954
231	11.5667	10.43	9.93333	9	10.2325	8.66667	8.5	6.66667	6.835	7.66708	7.83333	12.5	13.8333	8.94	10.7767	16.5	21	20.5	15.775	18.4438	32.4605	41.1221	36.4704	38.6112	37.166	9.0411	11.2105	10.4118	11.2139	10.4693	0.1975	0.244333	0.2515	0.273	0.241583	0.91995	0.8677	0.91205	0.94595	0.911412
233	10.6333	8.33333	10.8667	8.5	9.58333	6.33333	5.33333	4.66667	5.66667	5.5	13.6667	14	12	15.3333	13.75	20	19.3333	16.6667	21	19.25	35.3594	38.7429	37.9861	28.974	35.2656	11.0353	10.2938	10.882	7.69977	9.97769	0.274	0.253	0.249333	0.186333	0.240667	0.992333	0.9108	0.913	0.9721	0.947058
239	10.5	9.73	9.5	9.43333	9.79083	3.66667	3.5	3.66667	3.71067	3.636	8.33333	8.865	8	4.62267	7.45525	12	12.365	11.6667	8.33333	11.0913	23.645	25.5842	22.594	21.4764	23.3249	7.1406	7.0391	6.30403	6.0774	6.64028	0.172	0.1565	0.141	0.154	0.155875	0.9565	0.85865	0.887367	0.859967	0.890621
250	8.33333	9.3	9.9	7.385	8.72958	2.66667	2.933	3	3	2.89992	3.39833	4.567	5.33333	3.5	4.19967	6.065	7.5	8.33333	6.5	7.09958	20.5653	17.7395	18.744	19.5195	19.1421	5.90377	5.36475	5.64453	5.46235	5.59385	0.145667	0.1335	0.136	0.129	0.136042	1.0028	0.9848	0.9564	0.91105	0.963762
252	9.96667	10.6	9.23333	7.486	9.3215	4.33333	5	3.66667	3.445	4.11125	6.16667	7	5.33333	7.055	6.38875	10.5	12	9	10.5	10.5	25.5859	27.9301	17.0776	18.2955	22.2223	7.64235	7.14165	5.13925	5.63885	6.39053	0.1815	0.146	0.123	0.134	0.146125	0.95075	0.8068	0.95935	0.944	0.915225
260	8.56667	7.835	8	7	7.85042	3	3	3	3	3	4	2.5	3.5	3	3.25	7	5.5	6.5	6	6.25	13.8537	12.1258	15.0344	14.2325	13.8116	3.87825	3.3471	4.74985	4.10315	4.01959	0.084	0.0735	0.1195	0.094	0.09275	0.8637	0.8788	1.002	0.9174	0.915475
262	9.452	9.16667	10.5	10	9.77967	4	4.66667	4.33333	4.6	4.4	10	9	10.1667	6.032	8.79967	14	13.6667	14.5	10.632	13.1997	29.4139	25.3978	23.7869	23.8824	25.6202	8.2205	7.0133	7.0808	7.3434	7.4145	0.183	0.167667	0.1715	0.1795	0.175417	0.893233	0.960467	0.9716	0.98035	0.951412
264	10.2333	10.8333	10.1	9.2	10.0917	2.66667	2.66667	3	2.33333	2.66667	4.33333	4.66667	2.66667	7	4.66667	7	7.33333	5.66667	9.33333	7.33333	16.8884	17.813	16.9386	19.1276	17.6919	4.775	4.80843	3.671	3.87867	4.28327	0.0896667	0.086	0.073	0.0813333	0.0825	0.7622	0.723267	0.8241	0.8704	0.794992
268	9.53333	9.85	8.66667	9.87	9.48	5.66667	5.635	6	5.5	5.70042	12.3333	9.13	6.33333	7	8.69917	18	14.765	12.3333	12.5	14.3996	28.3373	28.7561	26.211	24.8568	27.0403	7.56857	7.29955	7.18107	6.83235	7.22038	0.167	0.1415	0.156667	0.151	0.154042	0.851633	0.7997	0.8703	0.8836	0.851308
271	10.2667	9.94633	9.2	8.55	9.49075	3.33333	4.27333	3.66667	4	3.81833	4	2.72667	4	6	4.18167	7.33333	7	7.66667	10	8	24.317	25.3475	25.3927	25.4128	25.1175	6.5468	7.6691	7.83167	8.26945	7.57925	0.214667	0.204	0.192333	0.213	0.206	1.05267	1.0135	0.981633	1.0226	1.0176
278	10.0333	10.0667	9.6	8.63333	9.58333	4	3	3.66667	4.33333	3.75	2.955	9	5.33333	5.16667	5.61375	6.955	12	9	9.5	9.36375	26.1562	24.5708	25.5765	22.6876	24.7478	6.4411	6.9316	5.43957	5.86205	6.16858	0.126333	0.117667	0.104667	0.1225	0.117792	0.781167	0.765567	0.794167	0.84075	0.795413
280	11.2667	10.3	11.2667	9.8	10.6583	4.66667	5	4.66667	5	4.83333	8.66667	6.66667	5	5.062	6.34883	13.3333	11.6667	9.66667	10.062	11.1822	21.6113	21.8444	24.2653	21.3254	22.2616	5.73563	5.1423	6.23297	5.15175	5.56566	0.103333	0.0926667	0.127667	0.099	0.105667	0.716967	0.723833	0.820933	0.76825	0.757496
53	9.495	9.75	10.4333	10.2	9.96958	3.66667	4.5	5	4.834	4.50017	4.66667	7.665	8.5	5.166	6.49942	8.33333	12.165	13.5	10	10.9996	19.9865	26.476	26.8378	18.1441	22.8611	6.6626	7.6067	8.3521	6.1974	7.2047	0.187333	0.2285	0.207	0.16	0.195708	1.04983	1.03435	0.99095	1.0852	1.04008
78	5.23333	5.1	4.46667	4.76667	4.89167	5	5.66667	5.33333	5.33333	5.33333	4	3.66667	5	5.66667	4.58333	9	9.33333	10.3333	11	9.91667	15.7384	16.902	13.9793	14.224	15.2109	4.54313	4.72873	3.7298	3.90403	4.22642	0.105	0.105667	0.094	0.108333	0.10325	0.9056	0.884333	1.00983	0.873433	0.9183
52	7.73333	10.45	8.43	8.666	8.81983	5.33333	4.667	5	5	5.00008	3.66667	11.333	9	4	6.99992	9	16	14	9	12	22.9859	27.1697	19.9519	30.1302	25.0594	8.3862	9.1945	6.4794	11.3508	8.85272	0.243	0.248	0.167	0.34	0.2495	1.1613	1.0772	1.0337	1.1992	1.11785

## Sheet: 9 dag
RILs	PRL-repeat1	PRL-repeat2	PRL-repeat3	PRL-repeat4	PRL-average	PSC-repeat1	PSC-repeat2	PSC-repeat3	PSC-repeat4	PSC-average	LRN-repeat1	LRN-repeat2	LRN-repeat3	LRN-repeat4	LRN-average	RTN-repeat1	RTN-repeat2	RTN-repeat3	RTN-repeat4	RTN-average	TRL-repeat1	TRL-repeat2	TRL- repeat3	TRL- repeat4	TRL- average	RSA-repeat1	RSA-repeat2	RSA-repeat3	RSA-repeat4	RSA-average	TRV-repeat1	TRV-repeat2	TRV-repeat3	TRV-repeat4	TRV-average	ARD-repeat1	ARD-repeat2	ARD-repeat3	ARD- repeat4	ARD-average
7	17.0667	18.6333	18.3333	16.3333	17.5917	8.33333	7.66667	11	10.6667	9.41667	46.3333	40.6667	37	42.3333	41.5833	54.6667	48.3333	48	53	51	80.7366	78.6274	81.4866	83.596	81.1116	23.8384	21.543	26.372	26.4878	24.5603	0.562333	0.526667	0.649	0.634333	0.593083	0.9388	0.924133	1.0124	0.982133	0.964367
13	18	18.5	17.1667	18	17.9167	10	9.66667	12	12.3333	11	43.3333	54.3333	64.6667	61	55.8333	53.3333	64	76.6667	73.3333	66.8333	92.0324	91.4552	99.7413	98.0026	95.3079	29.3998	27.0961	31.602	34.1144	30.5531	0.748333	0.643333	0.800333	0.946333	0.784583	1.01997	0.957367	1.01927	1.10483	1.02536
19	21.1667	20.8333	20.6667	19.3333	20.5	7	6.33333	8.66667	7.33333	7.33333	56	56.3333	50.3333	55.6667	54.5833	63	62.6667	59	63	61.9167	94.5524	82.4209	102.651	107.141	96.6914	26.1197	29.9845	33.2392	31.9674	30.3277	0.6425	0.871333	0.78525	0.76	0.764771	1.0196	1.13843	0.958325	0.946233	1.01565
25	17.0333	18.8333	19.1667	18.8333	18.4667	8	8.66667	9	8.33333	8.5	59	46	48	64.6357	54.4089	67	54.6667	57	72.969	62.9089	92.6909	89.3445	98.8189	98.1723	94.7566	25.63	23.3059	27.4097	28.9154	26.3152	0.604	0.484	0.605	0.637	0.5825	0.9059	0.8274	0.8833	0.90575	0.880588
27	20.5	20	21.3333	23	21.2083	6.66667	6	7.33333	8.33333	7.08333	74.3333	69.33	78	71.3333	73.2492	81	75.33	85.3333	79.6667	80.3325	100.088	93.5952	105.353	113.554	103.148	31.5565	30.3426	37.241	38.8137	34.4884	0.792	0.783667	1.04933	1.059	0.921	1.00107	1.03537	1.1261	1.1002	1.06568
29	17.1667	16.6333	16.6667	17.0667	16.8833	10.3333	9.33333	10.6667	9.66667	10	92.1217	82.6667	111.333	119.333	101.364	102.455	92	122	129	111.364	107.381	104.064	109.896	132.182	113.381	32.7823	31.2302	39.2697	44.6295	36.9779	0.807667	0.7505	1.11967	1.19933	0.969292	0.977	0.94745	1.13857	1.07473	1.03444
41	17.5	18	16.6667	17.5667	17.4333	12.6667	12.6667	13.3333	13	12.9167	87	107.667	85.1667	108.1	96.9833	99.6667	120.333	98.5	121.1	109.9	133.293	155.347	157.598	133.189	144.857	33.4051	34.5771	36.9145	30.1337	33.7576	0.668	0.613	0.6895	0.544	0.628625	0.8026	0.7112	0.74365	0.721	0.744613
47	17.9	19.8	22.3333	21.6667	20.425	9.66667	8.66667	9.33333	8.66667	9.08333	98.3943	91	97.6667	105.333	98.0986	108.061	99.6667	107	114	107.182	103.056	97.5624	90.471	96.4628	96.8882	41.2672	35.4781	33.7003	34.8822	36.3319	1.3205	1.02733	1	1.006	1.08846	1.2717	1.15497	1.18657	1.1527	1.19148
51	19	17	19.7	18.49	18.5475	7.66667	7.33333	7.66667	6.66667	7.33333	51.5293	42	36.6667	52.8333	45.7573	59.196	49.3333	44.3333	59.5	53.0907	64.2558	79.3772	97.5954	58.4911	74.9299	27.9503	22.9841	27.5322	33.0866	27.8883	0.896333	0.715	0.74	0.9655	0.829208	1.2054	1.15267	1.16787	1.16875	1.17367
55	17.5	17.8333	17.6333	16.2667	17.3083	7.66667	8.33333	7	7	7.5	50.6667	56.9967	51.3333	46.3333	51.3325	58.3333	65.33	58.3333	53.3333	58.8325	73.4812	86.3296	76.7958	69.3829	76.4974	27.8668	26.0575	26.3575	22.3903	25.668	0.718	0.740333	0.721	0.576667	0.689	1.15643	1.00693	1.10197	1.04707	1.0781
64	19.1667	17.8333	17.5	16.5	17.75	9	9.33333	12	11	10.3333	96.3333	92.3333	46.3333	40	68.75	105.333	101.667	58.3333	51	79.0833	115.553	101.952	118.622	105.58	110.427	39.6635	33.4686	42.0667	39.1252	38.581	1.096	0.937	1.18633	1.09167	1.07775	1.11167	1.12717	1.136	1.1144	1.12231
72	19.9	18.3333	16.0667	16.8667	17.7917	7.33333	5.33333	7.33333	8	7	56.6667	47.34	50.6617	47	50.4171	64	52.6733	57.995	55	57.4171	90.0105	94.5366	85.2457	102.447	93.0599	28.566	25.4831	30.3387	30.1441	28.633	0.723	0.743333	0.661	0.706667	0.7085	1.01263	1.0973	0.882333	0.9405	0.983192
76	17.3333	17.9133	19.6667	18	18.2283	9.33333	9.66667	10.3333	8.485	9.45458	75.1833	78	77	72	75.5458	84.5167	87.6667	87.3333	80.485	85.0004	92.202	107.283	106.591	99.3381	101.354	26.6939	35.4373	38.6717	31.0257	32.9572	0.731667	0.933333	0.997667	0.7685	0.857792	1.1136	1.04443	1.03347	0.98515	1.04416
86	18.8333	16.3333	18.5	17.1667	17.7083	8.66667	6	7.33333	7.33333	7.33333	71.3333	61.3333	78	58	67.1667	80	67.3333	85.3333	65.3333	74.5	89.9194	85.787	132.693	108.836	104.309	32.9661	33.2177	46.0894	30.69	35.7408	0.965	0.709667	1.46	0.785333	0.98	1.17667	1.07163	1.09973	1.0245	1.09313
101	16.3333	18.6667	18	16.6667	17.4167	8.33333	8.33333	7	9.66667	8.33333	57.1667	57.5833	66.3333	57.9467	59.7575	65.5	65.9167	73.3333	67.6133	68.0908	109.995	98.9622	111.185	128.369	112.128	36.9463	32.5662	33.6366	34.5545	34.4259	0.806	0.854333	0.811	0.909	0.845083	1.01805	1.04662	0.962767	0.9081	0.983885
105	19.2667	17.5333	20.8333	18.8333	19.1167	10	10.6667	10.3333	12	10.75	82.3333	84.5433	110.667	110	96.8858	92.3333	95.21	121	122	107.636	173.153	169.077	125.061	160.211	156.875	48.4366	50.7499	49.9282	56.5716	51.4216	1.21867	1.2115	1.30833	1.64733	1.34646	1.00873	0.9997	1.04783	1.09617	1.03811
127	18.6667	17.3333	19.3333	16.8333	18.0417	7.33333	7	7.66667	7.33333	7.33333	48	37.76	72	58	53.94	55.3333	44.76	79.6667	65.3333	61.2733	85.3537	93.503	107.751	90.2659	94.2185	28.2529	33.0391	39.2663	33.4315	33.4975	0.772	0.944	1.11	0.992	0.9545	1.0939	1.13185	1.1225	1.17587	1.13103
143	17.6333	13.9333	18.1667	19.3333	17.2667	9.66667	11.3333	9	8.33333	9.58333	30.3333	35.3333	35	56.9997	39.4166	40	46.6667	44	65.333	48.9999	82.4105	98.4689	113.895	130.933	106.427	26.199	32.2301	37.4823	42.4355	34.5867	0.642333	0.842	1.009	1.095	0.897083	1.00213	1.0358	1.04397	1.03035	1.02806
149	15.5	13.7	15	16	15.05	12.3333	13.1	9.66667	10.5	11.4	43.6667	35.668	39.6667	47	41.5003	56	48.768	49.3333	57.5	52.9003	84.0927	83.1508	69.0053	73.9908	77.5599	23.1959	27.1711	26.1658	22.9644	24.8743	0.755667	0.707	0.513667	0.5675	0.635958	1.00633	1.0466	1.044	0.98995	1.02172
154	17.4	16.3	19.4	15.9333	17.2583	8	7.33333	7.33333	8.33333	7.75	65.6667	67.2417	58.3333	60.6667	62.9771	73.6667	74.575	65.6667	69	70.7271	74.0916	75.8496	76.2366	87.2995	78.3693	27.5592	32.1933	32.8184	37.0787	32.4124	0.821	1.0875	1.134	1.25033	1.07321	1.1925	1.35255	1.33957	1.33867	1.30582
168	14.5	15.5	15.8333	16.6667	15.625	9.33333	9	9.66667	7.66667	8.91667	50.8467	46	58	59.6667	53.6283	60.18	55	67.6667	67.3333	62.545	83.0988	79.3772	97.5954	103.095	90.7916	32.3134	26.4256	30.9688	31.179	30.2217	0.835	0.708	0.841667	0.833	0.804417	1.0316	1.07213	1.07673	1.0547	1.05879
170	15.3333	19.4333	21.1	21.6	19.3667	5.66667	6	7.33333	7.33333	6.58333	72.6667	83.005	88.9933	81.3333	81.4996	78.3333	89.005	96.3267	88.6667	88.0829	95.3578	105.036	113.842	88.3421	100.644	31.9227	35.1468	42.2602	29.789	34.7797	0.851	0.940333	1.18067	0.866667	0.959667	1.06293	1.07943	1.11613	1.16923	1.10693
176	16.7	16.3667	17.3333	18	17.1	9	6.33333	9	10	8.58333	80	71.0933	98.3333	89.3333	84.69	89	77.4267	107.333	99.3333	93.2733	113.263	112.813	105.436	110.749	110.565	34.324	40.4922	43.0227	42.2299	40.0172	0.973	1.159	1.21333	1.28233	1.15692	1.13045	1.13613	1.1338	1.21137	1.15294
181	16.5	14.5	18.3	16.3333	16.4083	6.66667	7	7	8.66667	7.33333	39	52	71	56.2683	54.5671	45.6667	59	78	64.935	61.9004	85.3927	68.8472	109.073	107.155	92.6168	30.7344	26.8065	34.3879	34.0562	31.4963	0.988667	0.831667	0.8655	1.006	0.922958	1.29127	1.23657	1.0885	1.0981	1.17861
185	17.1667	18.1667	18	18.8333	18.0417	10	10.3333	12	11.3333	10.9167	74.6667	82.6667	75.834	71.1667	76.0835	84.6667	93	87.834	82.5	87.0002	122.82	121.891	120.143	120.374	121.307	41.4888	44.2146	42.7796	41.3864	42.4673	1.12567	1.27733	1.2215	1.1285	1.18825	1.09877	1.15217	1.1408	1.0846	1.11908
189	13.6	16.4667	14.7333	14.9667	14.9417	8	8	9.33333	8	8.33333	48.6667	55.0007	52.6667	66.3333	55.6668	56.6667	63.0007	62	74.3333	64.0002	79.1471	80.7926	90.9145	103.719	88.6434	30.572	28.906	34.6212	36.283	32.5955	0.942333	0.828	1.05367	1.02	0.961	1.23973	1.1186	1.2185	1.12277	1.1749
195	19.7333	16.9667	22.5	21.1667	20.0917	11	8.66667	10.6667	10.6667	10.25	55.3333	47	70.3333	58.6667	57.8333	66.3333	55.6667	81	69.3333	68.0833	113.248	97.0391	145.159	110.232	116.419	25.9717	23.521	33.1624	25.2558	26.9777	0.480667	0.388667	0.676667	0.461667	0.501917	0.7417	0.708967	0.746733	0.733633	0.732758
202	18.1667	17.26	19.5333	17.7333	18.1733	7.66667	7	8.66667	10.1233	8.36417	50.3333	59.5	55.77	60.21	56.4533	58	66.5	64.4367	70.3333	64.8175	64.9926	70.4074	107.236	113.438	89.0183	20.6292	22.2054	41.4952	35.9557	30.0714	0.506	0.748	1.109	0.886	0.81225	1.0852	1.01725	1.06197	1.09867	1.06577
212	17.6667	15.8	21.3333	19.1667	18.4917	8.33333	9	8.33333	7.66667	8.33333	71	93.3333	83.2417	74	80.3937	79.3333	102.333	91.575	81.6667	88.7271	114.41	107.834	114.509	107.134	110.972	44.7555	36.5999	42.8963	41.3777	41.4073	1.39867	0.989667	1.2815	1.28067	1.23763	1.24553	1.08737	1.1969	1.22273	1.18813
214	16	14.3333	15.2333	16.1	15.4167	7.33333	7.66667	7.33333	8	7.58333	37.5447	30	39.6667	37	36.0528	44.878	37.6667	47	45	43.6362	56.8034	44.1803	62.7811	63.4727	56.8094	20.1843	20.1852	21.2863	19.4622	20.2795	0.766	0.516667	0.554667	0.5155	0.588208	1.28187	1.21877	1.0424	1.0289	1.14298
222	15.1667	14.12	18.5	15.6667	15.8633	3.66667	4.605	3.66667	3.33333	3.81792	28.3333	25.062	22.3333	27.6667	25.8488	32	29.667	26	31	29.6668	42.0908	48.2946	34.8768	43.3908	42.1632	12.663	14.03	9.5525	13.0372	12.3207	0.298333	0.325	0.2125	0.312	0.286958	0.917533	0.9174	0.87645	0.95255	0.915983
224	18.4	18.3	16.8333	19.1667	18.175	7.33333	8.33333	8	8.33333	8	63	71.6667	87.3333	93.3333	78.8333	70.3333	80	95.3333	101.667	86.8333	113.153	105.834	125.061	110.211	113.565	37.0184	40.4197	38.0906	32.6866	37.0538	0.967	1.12233	1.00467	0.771667	0.966417	1.04373	1.11263	1.06133	0.942867	1.04014
226	18.8333	20	15.5	19	18.3333	6.33333	6	7	6.66667	6.5	52.4967	37.6667	47.1667	64	50.3325	58.83	43.6667	54.1667	70.6667	56.8325	56.6873	69.0205	89.977	76.9695	73.1636	19.7131	22.0931	30.934	26.4593	24.7999	0.551	0.564	0.849333	0.732667	0.67425	1.10197	1.02353	1.09223	1.11283	1.08264
228	19.2333	21.4	16.5667	19.3333	19.1333	6.66667	8	8	10	8.16667	35.6667	35	52.27	55.6667	44.6508	42.3333	43	60.27	65.6667	52.8175	69.1225	64.0054	84.108	83.3682	75.151	24.9198	20.8717	26.9087	28.075	25.1938	0.724333	0.546	0.688	0.750333	0.677167	1.14753	1.04927	1.0351	1.05067	1.07064
230	20.1667	19.1667	19.5	19.1667	19.5	8.66667	9.66667	10.3333	8	9.16667	119.667	103.667	103.667	94	105.25	128.333	113.333	114	102	114.417	112.927	106.547	108.177	91.325	104.744	41.4681	40.3375	42.2007	35.6568	39.9158	1.21233	1.22467	1.313	1.109	1.21475	1.1684	1.20663	1.245	1.24363	1.21592
232	21.5	23.01	22.1667	20.2333	21.7275	6.33333	5.545	8	6.66667	6.63625	67.6667	58.46	60.7833	64	62.7275	74	64.005	68.7833	70.6667	69.3637	87.3051	79.2052	86.564	96.7493	87.4559	30.4157	27.6885	29.7072	28.9899	29.2003	0.815667	0.6905	0.812333	0.803	0.780375	1.09217	0.9747	1.1034	1.11407	1.07108
234	17.1667	15.3	21.1667	19.5	18.2833	8	9.33333	8.33333	7.66667	8.33333	64.6667	66.6667	48.2	47.8613	56.8487	72.6667	76	56.5333	55.528	65.182	86.1737	92.921	87.5329	87.2104	88.4595	33.2925	40.2482	33.9644	31.2801	34.6963	1.024	1.29467	1.04933	0.969	1.08425	1.22963	1.2862	1.23407	1.2355	1.24635
243	15.1667	14.7667	15.6667	15.3333	15.2333	9	7.66667	13.6667	8.66667	9.75	63.6667	64	47.66	44.3393	54.9165	72.6667	71.6667	61.3267	53.006	64.6665	68.7101	74.9011	71.2458	75.0221	72.4698	23.8681	26.9605	25.3212	26.5878	25.6844	0.765667	0.739333	0.718667	0.692333	0.729	1.08287	1.10007	1.13553	1.1703	1.12219
251	17.8333	19.5667	20.6	20.2667	19.5667	8	8	8	8	8	84.2433	85.3333	88	85.3333	85.7275	92.2433	93.3333	96	93.3333	93.7275	122.635	115.88	110.893	119.758	117.292	41.2828	40.2343	36.3318	42.4315	40.0701	1.10667	1.121	0.99	1.15367	1.09283	1.07453	1.10743	1.0776	1.08447	1.08601
253	18.8333	19.4333	16.8333	19.5	18.65	7.66667	6.66667	7.66667	5.66667	6.91667	39	49	31	45.6667	41.1667	46.6667	55.6667	38.6667	51.3333	48.0833	58.0634	79.7042	61.7195	70.5144	67.5004	24.2387	31.6884	31.3068	29.8688	29.2757	0.805667	1.22933	1.01067	1.011	1.01417	1.33087	1.41063	1.42953	1.34473	1.37894
259	17.5	16.4667	17.5333	19.6667	17.7917	6.33333	8	8.33333	7.66667	7.58333	55	67.33	81	72.6667	68.9992	61.3333	75.33	89.3333	80.3333	76.5825	89.6783	76.0118	108.404	104.561	94.6638	28.2085	27.6284	35.3467	32.4979	30.9204	0.709667	0.800333	0.918333	0.806667	0.80875	1.00427	1.1518	1.04027	0.995667	1.048
269	17.5667	21	23	21.3333	20.725	7	9	11.3333	10	9.33333	73.94	69	78.6667	88.3333	77.485	80.94	78	90	98.3333	86.8183	101.122	97.4817	122.701	117.547	109.713	27.5611	30.1727	37.8571	34.4911	32.5205	0.600667	0.7435	0.933667	0.806333	0.771042	0.875867	0.97035	0.9795	0.9354	0.940279
272	17	18.1667	19.7333	16.1667	17.7667	7.33333	5	6.33333	7.66667	6.58333	47	45.27	55.6667	65	53.2342	54.3333	50.27	62	72.6667	59.8175	85.1988	80.8951	82.3183	90.0918	84.626	21.601	21.976	24.2939	25.0195	23.2226	0.436	0.475	0.572	0.553	0.509	0.803533	0.8657	0.936867	0.884	0.872525
274	18.6667	16.3333	20.5667	17.5	18.2667	6.66667	6.66667	5	5	5.83333	63	51.3333	75.3333	67	64.1667	69.6667	58	80.3333	72	70	67.3062	65.0305	95.2756	87.5257	78.7845	23.8588	21.8043	26.9585	28.1949	25.2041	0.689333	0.442333	0.773333	0.696333	0.650333	1.17023	0.962133	1.01523	0.986667	1.03357
285	17.3333	17.5	16.8667	18.4	17.525	5.33333	5.334	5.33333	6	5.50017	27.6667	30.666	32	27.2667	29.3998	33	36	37.3333	33.2667	34.9	59.9823	61.4293	76.4536	75.9603	68.4564	20.8266	15.5191	22.9614	21.0768	20.096	0.418	0.358	0.549333	0.562	0.471833	0.8644	0.9317	0.960267	0.976433	0.9332
288	16.8333	16	17.2	19.1	17.2833	9.33333	8	12	11.6667	10.25	67	47.3333	67.6667	65.3333	61.8333	76.3333	55.3333	79.6667	77	72.0833	95.33	74.4239	117.219	110.953	99.4814	36.0384	26.1718	39.1767	38.1961	34.8957	1.089	0.738667	1.04767	1.04567	0.98025	1.20103	1.11573	1.06897	1.0952	1.12023
98	20	23.5667	21.6667	20.6667	21.475	6	5.33333	6	6.66667	6	70.6667	71.2417	63.6667	81.3333	71.7271	76.6667	76.575	69.6667	88	77.7271	102.557	94.4789	87.5011	121.037	101.393	30.4121	29.6426	28.9887	40.4839	32.3818	0.747333	0.742	0.737333	1.08	0.826667	0.9443	1.00255	1.0451	1.06607	1.0145
74	16.7	15.8333	16.6667	16.6667	16.4667	8.33333	12.3333	7.33333	9	9.25	41.7667	50.3333	54	56.5	50.65	50.1	62.6667	61.3333	65.5	59.9	70.563	79.4883	73.8955	96.2304	80.0443	29.8092	27.0321	23.3003	26.8529	26.7486	0.53	0.736667	0.719667	0.875	0.715333	1.04805	1.07813	0.9993	1.10585	1.05783
164	13.6	15.5	17.3333	16.8333	15.8167	6.33333	6.33333	8.66667	9.33333	7.66667	56.3333	52.6667	66.6667	52.3333	57	62.6667	59	75.3333	61.6667	64.6667	75.5355	65.8393	94.6953	68.7665	76.2092	19.0505	23.897	25.2507	22.9035	22.7754	0.441333	0.589333	0.586667	0.562667	0.545	0.920567	0.9949	0.957567	0.980267	0.963325
6	20.3333	19.5	18.9	20.5	19.8083	7.33333	8.66667	7.66667	8.33333	8	102.667	93.6667	94	68	89.5833	110	102.333	101.667	76.3333	97.5833	118.05	121.567	136.494	101.173	119.321	38.8798	34.5969	42.5072	30.781	36.6912	1.01967	0.783667	1.06667	0.746	0.904	1.0528	0.906133	1.0011	0.970733	0.982692
18	17.5	16.6	16.1333	13.6167	15.9625	6.87667	8	9	10.6667	8.63583	81.1233	54.6667	53.605	63.3333	63.1821	88	62.6667	62.605	74	71.8179	68.828	74.1171	95.3693	65.5683	75.9707	26.7606	33.5356	38.8873	25.7846	31.242	1.095	1.065	1.262	0.6835	1.02638	1.3585	1.2648	1.29805	1.2938	1.30379
20	19.6667	18.5	18.0333	18.7333	18.7333	6.33333	4.66667	9.33333	7.33333	6.91667	47	66.0013	41.3333	46	50.0837	53.3333	70.668	50.6667	53.3333	57.0003	84.8759	83.2754	78.2434	88.9629	83.8394	26.8304	21.8144	25.8098	24.9282	24.8457	0.682	0.5015	0.630667	0.557333	0.592875	1.05087	0.8737	0.996967	0.896833	0.954592
28	17.8333	19.5	19.1667	20	19.125	11.3333	9.33333	9	10	9.91667	70	73.6667	45.301	75	65.9919	81.3333	83	54.301	85	75.9086	103.653	105.84	91.9893	111.555	103.259	28.9188	33.7478	29.2907	33.3148	31.318	0.672667	0.783	0.802333	0.792	0.7625	0.917567	0.927633	1.11327	0.9506	0.977267
32	20.6667	20	16.6667	19	19.0833	6	6	7.33333	8.33333	6.91667	96	99	109.667	101.122	101.447	102	105	117	109.455	108.364	111.532	102.585	108.06	109.208	107.846	34.182	30.8638	35.7455	33.9523	33.6859	0.835333	0.739333	0.940333	0.844	0.83975	0.9797	0.958133	1.04927	0.98455	0.992913
46	20.3333	20.5	25.6333	22.7333	22.3	7.66667	6.66667	7.66667	5.66667	6.91667	85.6667	108.333	89.3333	129.333	103.167	93.3333	115	97	135	110.083	101.916	99.0389	109.085	126.988	109.257	34.9515	27.3643	37.8127	43.3107	35.8598	0.955	0.757	1.044	1.08033	0.959083	1.0887	1.11947	1.0976	0.9875	1.07332
54	20.5	18.8333	21.9	21	20.5583	8.33333	7.33333	8.66667	10	8.58333	107.319	97	82.6667	92.5	94.8713	115.652	104.333	91.3333	102.5	103.455	136.782	135.405	130.097	128.535	132.705	44.0033	42.8488	39.9589	39.1718	41.4957	1.13233	1.09233	0.967	0.9585	1.03754	1.01517	1.0161	0.965833	0.9764	0.993375
56	19.8333	18.4	20.8333	22.3333	20.35	4.66667	4.8	5	6.33333	5.2	53.3333	45.268	76	69	60.9003	58	50.068	81	75.3333	66.1003	65.0525	71.0842	94.3135	99.5377	82.497	22.2204	23.5301	29.2232	26.9314	25.4763	0.5285	0.575	0.762	0.645667	0.627792	0.98965	0.97715	1.0024	0.970567	0.984942
58	13.3333	13.5	11.6333	12.4333	12.725	9.33333	9.66667	11	9	9.75	60.6667	67	56	70.3333	63.5	70	76.6667	67	79.3333	73.25	88.8242	93.084	61.9265	90.8835	83.6796	29.3846	25.8429	28.0344	29.5498	28.2029	0.774667	0.909333	0.587	0.764667	0.758917	1.0449	1.11707	1.0989	1.03753	1.0746
69	16.8333	15.3333	16.6667	15.6667	16.125	10	12.3333	13.6667	10	11.5	81.5	75.6667	57.8333	67	70.5	91.5	88	71.5	77	82	119.673	104.555	95.202	101.838	105.317	42.1205	35.2285	37.8508	34.884	37.521	1.18033	0.984333	1.1555	0.952	1.06804	1.11957	1.1098	1.2199	1.09143	1.13518
73	17.3333	19	17.5	14.5	17.0833	9	9.66667	11.3333	11.3333	10.3333	59.876	53	64.3333	52	57.3023	68.876	62.6667	75.6667	63.3333	67.6357	89.5272	82.7746	97.8878	85.1348	88.8311	30.1521	27.9983	33.0481	28.9442	30.0357	0.8145	0.758333	1.01633	0.666667	0.813958	1.0866	1.08637	1.1055	1.0343	1.07819
79	16.3333	16.3333	17.6667	16.5	16.7083	12.3333	10.6667	8.33333	10.3333	10.4167	47.37	61.3333	54.6667	60.1647	55.8837	59.7033	72	63	70.498	66.3003	95.8133	103.72	107.487	106.944	103.491	33.388	35.7907	37.2722	35.4475	35.4746	0.926667	0.961667	1.004	0.984	0.969083	1.1019	1.05827	1.10535	1.09255	1.08952
83	14	12.5	15.6667	13.23	13.8492	9.66667	8.765	9.66667	9.5	9.39958	40.3333	32.235	30.9333	48.5	38.0004	50	41	40.6	58	47.4	81.9543	66.1332	46.1421	70.4847	66.1786	21.3855	25.2731	23.0572	27.518	24.3085	0.771	0.769	0.474	0.8765	0.722625	1.0943	1.2164	1.0505	1.1969	1.13952
85	16.3333	13.5	14.3333	14.1667	14.5833	8.33333	8	10	10.3333	9.16667	53	60.865	51	35.6667	50.1329	61.3333	68.865	61	46	59.2996	71.2339	84.0241	76.0989	69.7067	75.2659	23.6445	25.7171	25.1628	19.7713	23.5739	0.625333	0.653	0.61	0.4725	0.590208	1.06247	1.02895	0.954733	0.9185	0.991163
89	19.1667	17.1667	18.5	15.1667	17.5	10.3333	10.6667	12.3333	13.3333	11.6667	52.3333	47	53.6667	45.0617	49.5154	62.6667	57.6667	66	58.395	61.1821	87.7959	97.9998	118.828	116.483	105.277	41.4439	31.727	39.2787	38.8025	37.813	1.03467	1.27533	1.03367	1.029	1.09317	1.27063	1.17977	1.0843	1.0577	1.1481
106	16.8333	14.6667	12.8333	15.46	14.9483	12	11.3333	10.6667	10.4	11.1	93.3	66.6667	49.3333	67.1	69.1	105.3	78	60	77.5	80.2	121.323	97.2649	84.9596	110.477	103.506	38.5856	31.5414	27.6262	35.7911	33.3861	0.977	0.815667	0.7145	0.928	0.858792	1.01523	1.04127	1.0331	1.03335	1.03074
112	16.1667	17.3333	16	15.5333	16.2583	13.3333	10.3333	11.6667	13.3333	12.1667	24	30	30	43.6647	31.9162	37.3333	40.3333	41.6667	56.998	44.0828	86.0255	78.9164	86.7518	93.967	86.4152	27.9792	31.7773	27.6238	23.355	27.6838	0.727667	0.839667	0.612333	0.653	0.708167	1.03233	0.991633	0.9947	1.0322	1.01272
114	14.7667	13.2	14.5	13.18	13.9117	6	6	5.33333	4	5.33333	41	39.5	27.6667	20.724	32.2227	47	45.5	33	24.724	37.556	51.995	43.9822	38.17	41.1926	43.835	10.1733	17.6323	17.7897	18.5748	16.0425	0.501	0.515	0.488	0.3925	0.474125	1.3328	1.13305	1.09427	1.15225	1.17809
126	14.5	16.3333	15.64	15.2	15.4183	10.6667	9.66667	8.935	11.4	10.1671	45.3333	33.3333	66.733	48.6	48.4999	56	43	75.668	60	58.667	92.1127	92.2511	99.3149	99.7643	95.8607	33.246	35.5759	38.4693	35.6125	35.7259	0.955	1.0925	1.185	1.012	1.06113	1.1489	1.22035	1.2263	1.1393	1.18371
128	17.3	14.7	14.5	17.86	16.09	7.66667	8.66667	11.1233	10	9.36417	29	38.3333	20.3087	26.5	28.5355	36.6667	47	31.432	36.5	37.8997	58.7166	61.6274	69.611	79.9548	67.4774	19.7095	18.1826	19.5007	19.72	19.2782	0.373333	0.428333	0.435	0.5235	0.440042	0.8985	0.942033	0.89345	0.9014	0.908846
144	21.3667	19.23	22.6667	23.5	21.6908	9.66667	10.21	6.66667	8	8.63583	141.268	133.79	191.667	198.333	166.265	150.935	144	198.333	206.333	174.9	148.473	119	144	144.405	138.97	48.9252	49.8685	56.4852	61.979	54.3145	1.539	1.3535	1.808	2.12267	1.70579	1.1236	1.2041	1.28077	1.3542	1.24067
150	18.2333	17.2667	16.9667	16	17.1167	12	9.66667	12.6667	11.6667	11.5	40.3333	74	56.3333	96.3333	66.75	52.3333	83.6667	69	108	78.25	75.9061	74.7364	67.7287	87.0284	76.3499	23.6699	16.8784	26.6692	35.3903	25.652	0.593667	0.443333	0.695	1.041	0.69325	1.00883	1.05153	1.0402	1.15903	1.0649
157	14.8667	14.4	17.3333	16.5	15.775	7.66667	7	9	9.66667	8.33333	55.3333	39	48.6667	46.6683	47.4171	63	46	57.6667	56.335	55.7504	66.9598	58.9955	73.7885	78.9131	69.6642	23.0019	19.2658	26.0747	20.9097	22.313	0.574333	0.482333	0.561333	0.681667	0.574917	1.06803	1.02027	0.958767	0.989433	1.00913
161	13.8333	16	16.6667	15.1667	15.4167	8	12.3333	9.33333	10	9.91667	80	82.6667	70.6667	58.6667	73	88	95	80	68.6667	82.9167	115.009	115.618	109.077	103.748	110.863	39.2138	44.3257	41.5256	34.2802	39.8363	1.06633	1.21567	1.26167	1.04133	1.14625	1.08277	1.09517	1.2035	1.22037	1.15045
163	16.4	14.6	16	14.4	15.35	7	9	9.66667	8.66667	8.58333	29.6667	37.6267	60.8283	47	43.7804	36.6667	46.6267	70.495	55.6667	52.3638	63.4012	64.7869	85.619	72.1326	71.4849	21.6995	20.0834	31.7108	24.301	24.4487	0.591667	0.511667	0.794	0.772333	0.667417	1.0936	1.01277	1.11145	1.10843	1.08156
165	13.1667	15.6667	14.8	14.04	14.4183	10	9.66667	11.45	8.215	9.83292	39	50.8333	24.05	27.453	35.3341	49	60.5	35.5	35.668	45.167	65.1999	66.1966	40.9501	45.1358	54.3706	24.3094	22.0023	21.0253	14.7801	20.5293	0.704	0.82	0.499	0.462	0.62125	1.1584	1.2398	1.2406	1.1383	1.19427
167	13.3333	13.8467	13.5	15.25	13.9825	11.3333	12.8933	11	13.5	12.1817	54.6667	43.7733	68.6667	38.346	51.3632	66	56.6667	79.6667	51.846	63.5448	77.4989	74.6969	105.969	81.5804	84.9364	34.4021	27.3966	42.0186	21.3471	31.2911	0.807333	0.803	1.37333	0.714	0.924417	1.1502	1.19057	1.2086	1.1463	1.17392
169	16.1333	15.9	17.2	17.3333	16.6417	9	8.365	8.66667	10.3333	9.09125	49.3333	61.07	37.6667	37.1667	46.3092	58.3333	69.435	46.3333	47.5	55.4004	66.9514	85.5791	81.9177	63.1016	74.3874	24.9167	30.898	27.2689	23.789	26.7181	0.698667	0.8885	0.785	0.715	0.771792	1.00823	1.14705	1.17863	1.1909	1.1312
173	15.9667	14.3	18.6667	17.6667	16.65	7	4.66667	5.66667	6	5.83333	32.3333	31.6667	44.0683	43	37.7671	39.3333	36.3333	49.735	49	43.6004	52.2753	49.3872	56.4053	62.3814	55.1123	17.7363	20.2903	18.4064	22.6857	19.7797	0.48	0.439	0.7105	0.657	0.571625	1.07333	1.03303	1.28555	1.15545	1.13684
177	16.4	14.8	15.9333	15	15.5333	4.33333	3.935	5.33333	4	4.40042	15	22.508	24.1667	26.5	22.0437	19.3333	26.443	29.5	30.5	26.4441	43.2885	47.3188	40.4915	48.346	44.8612	10.6017	10.9169	10.0282	13.048	11.1487	0.21	0.198	0.198	0.28	0.2215	0.790267	0.72875	0.7875	0.859	0.791379
182	16.3333	15.2333	19.1667	19.1667	17.475	8	8.33333	10.6667	10.3333	9.33333	40	36.6667	63.3333	45.3333	46.3333	48	45	74	55.6667	55.6667	76.7853	66.2458	86.0222	87.2835	79.0842	30.4046	23.2535	27.7033	32.2417	28.4008	0.958667	0.651333	0.951333	0.704333	0.816417	1.25323	1.1055	1.09503	1.0961	1.13747
186	15.5	14.65	16	11.8333	14.4958	10.3333	9.535	10	9.33333	9.80042	39.6667	45	58	59.3333	50.5	50	54.535	68	68.6667	60.3004	97.9917	78.6149	106.146	100.805	95.8894	32.5222	26.5014	40.0524	35.9621	33.7595	0.937	0.7955	1.011	1.06033	0.950958	1.1471	1.0691	1.09783	1.18267	1.12418
191	16.3	17.7	18.8333	19	17.9583	10.3333	11.6667	9.66667	10	10.4167	70	64.6667	48	51	58.4167	80.3333	76.3333	57.6667	61	68.8333	101.306	103.986	93.7166	97.827	99.209	26.4688	30.7813	25.5128	26.4953	27.3146	0.550667	0.682	0.553	0.613667	0.599833	0.833233	0.887	0.866967	0.922667	0.877467
197	19.3333	20.83	21.8333	21.9333	20.9825	9.33333	10.125	11	11	10.3646	70.3333	81.2083	92.09	64	76.9079	79.6667	91.3333	103.09	75	87.2725	108.435	99.8862	113.578	87.7319	102.408	28.4219	33.0049	36.1638	34.5257	33.0291	0.932667	0.870333	0.903	0.694	0.85	1.0544	1.04493	0.992033	1.00715	1.02463
199	15.6	17.1	18.5667	16.2667	16.8833	8	7.906	8	7	7.7265	37	33.094	31	24	31.2735	45	41	39	31	39	70.8537	76.0916	73.059	68.8725	72.2192	19.2156	18.7386	23.2402	21.2197	20.6035	0.415667	0.4015	0.540333	0.522	0.469875	0.855433	0.8677	0.930067	0.97225	0.906362
211	15.8333	16.5	18	16.6667	16.75	5.33333	7	6	10.3333	7.16667	24.3317	21.6667	22	25.6667	23.4163	29.665	28.6667	28	36	30.5829	42.4586	43.4196	59.0546	64.7406	52.4184	12.3521	16.0764	19.2056	17.2667	16.2252	0.311	0.297667	0.472	0.522667	0.400833	1.0022	0.937333	0.987733	1.02223	0.987375
213	13.8	15.7333	16.8333	16.6667	15.7583	8.33333	8	8.66667	8	8.25	39.6667	36.669	55.3333	47	44.6673	48	44.669	64	55	52.9172	80.638	78.7122	88.8993	73.8271	80.5192	26.0844	24.2283	25.6995	20.7819	24.1985	0.560667	0.593333	0.706	0.469667	0.582417	0.978733	0.978033	0.9821	0.889267	0.957033
215	11.5667	11	12.5	11.8333	11.725	8.33333	9.66667	8	9	8.75	25.3333	20.6667	30.33	25	25.3325	33.6667	30.3333	38.33	34	34.0825	51.0244	47.1714	42.5396	50.669	47.8511	17.7414	15.8738	15.0934	17.1839	16.4731	0.490333	0.427333	0.432	0.467	0.454167	1.11447	1.08723	1.1387	1.09853	1.10973
225	16.8667	16.3333	15.1667	15.1333	15.875	10.3333	10	8	7.66667	9	44.3333	53.998	57.3333	52.6667	52.0828	54.6667	63.998	65.3333	60.3333	61.0828	82.8424	102.341	83.2128	84.9895	88.3464	21.9363	35.9565	26.0412	26.8733	27.7018	0.554667	0.944	0.650333	0.628333	0.694333	1.0007	1.05127	0.9916	0.947833	0.99785
227	21.8667	21.3333	20.6667	18.8333	20.675	8.33333	7.66667	10	9.66667	8.91667	72	83.6667	80.6667	98.3333	83.6667	80.3333	91.3333	90.6667	108	92.5833	94.8328	114.084	112.321	112.917	108.539	29.8404	38.6234	44.7815	41.8665	38.778	0.808667	1.04333	1.343	1.23767	1.10817	1.0765	1.07413	1.2024	1.19083	1.13597
231	16.5	16.3333	21.6	22	19.1083	16	12.3333	12.6667	13.6667	13.6667	97.335	74.6667	105.667	113.333	97.7504	113.335	87	118.333	127	111.417	119.368	129.566	145.604	151.632	136.543	39.474	40.2841	46.3996	49.8788	44.0091	1.04167	0.996667	1.09133	1.395	1.13117	1.05687	0.988267	1.02477	1.04773	1.02941
233	16.7333	20.6667	16.6667	18	18.0167	8.33333	9.66667	9.33333	7	8.58333	56	53	62.0917	59.6667	57.6896	64.3333	62.6667	71.425	66.6667	66.2729	98.4178	98.853	103.187	94.5868	98.7611	32.8399	32.4722	34.4257	31.4899	32.8069	0.901	0.849	0.895	0.835667	0.870167	1.0615	1.04747	1.03985	1.06243	1.05281
239	17.2	19.4	18.5	18.6667	18.4417	10	6.66667	10	10.6667	9.33333	65	62.3353	78	44	62.3338	75	69.002	88	54.6667	71.6672	88.0592	86.759	117.015	90.1625	95.4989	20.5175	21.986	28.8487	19.6366	22.7472	0.382667	0.444	0.540667	0.370667	0.4345	0.737167	0.804833	0.736333	0.774667	0.76325
250	18.8333	21.5	16.9	20.8467	19.52	6	5.532	5.66667	4	5.29967	81	62.246	77.3333	62.6667	70.8115	87	67.778	83	66.6667	76.1112	89.0988	94.6274	92.1382	83.9339	89.9496	32.0339	30.985	35.1757	34.125	33.0799	0.9175	0.885	1.03567	1.05433	0.973125	1.14685	1.1241	1.16243	1.2361	1.16737
252	17.3667	12.3	17.1	18.7667	16.3833	9.33333	10	3.33333	3.66667	6.58333	55	62.21	82.6667	60.3333	65.0525	64.3333	72.21	86	64	71.6358	74.5539	69.9413	86.5952	72.6938	75.946	24.4573	23.971	25.4841	27.8208	25.4333	0.873667	0.665667	0.604667	0.6125	0.689125	1.226	1.11527	0.980267	0.9872	1.07718
260	18.2	18	16.3333	18.3333	17.7167	8	6.66667	10.3333	11.3333	9.08333	51.908	49.6667	81.6667	71.3333	63.6437	59.908	56.3333	92	82.6667	72.727	63.984	65.9538	72.0181	55.3344	64.3226	23.7539	21.9789	24.4384	20.9742	22.7864	0.579	0.701667	0.66	0.635333	0.644	1.13007	1.10517	1.0982	1.20007	1.13338
262	14.6667	14.98	17.1667	14.9	15.4283	4.33333	4.395	3.66667	4.33333	4.18208	46.3333	50.9383	71.6667	41.3333	52.5679	50.6667	55.3333	75.3333	45.6667	56.75	79.6373	60.8885	86.8827	74.9785	75.5968	24.5245	23.1263	33.3113	27.1576	27.0299	0.57	0.704667	1.04333	0.782667	0.775167	1.0814	1.21327	1.12553	1.15223	1.14311
264	19.6667	17.1667	15	18.1	17.4833	7.66667	8.33333	7.66667	7.66667	7.83333	43.1983	45.1667	65.6667	63	54.2579	50.865	53.5	73.3333	70.6667	62.0913	63.4962	67.2957	73.4549	72.3092	69.139	19.6813	21.7117	28.0025	27.1619	24.1394	0.496033	0.5585	0.858667	0.812333	0.681383	0.9831	1.02435	1.23907	1.19853	1.11126
268	18	20.5333	16.9	18.5333	18.4917	7.33333	7.33333	4.33333	7.33333	6.58333	53	50	78.6647	76	64.4162	60.3333	57.3333	82.998	83.3333	70.9995	99.3321	76.5284	93.3008	104.971	93.5332	31.9666	26.0198	27.8715	33.6275	29.8713	0.820667	0.704	0.663	0.864	0.762917	1.0312	1.08283	0.952167	1.02103	1.02181
271	21.3333	18	19.3333	19.8333	19.625	7	8	9.33333	8	8.08333	42.6667	42.154	67.6667	45	49.3718	49.6667	50.154	77	53	57.4552	84.6849	81.1848	84.2297	84.4539	83.6383	29.1725	26.9034	31.3488	25.1348	28.1399	0.800667	0.7145	0.809	0.700333	0.756125	1.1014	1.06405	1.0352	1.11367	1.07858
278	19.8333	19.3333	18.8333	22	20	5.66667	6.33333	7	6.66667	6.41667	65	57	79.3333	84.9983	71.5829	70.6667	63.3333	86.3333	91.665	77.9996	81.9501	87.8725	117.877	116.799	101.125	19.9298	21.52	25.5447	26.6046	23.3998	0.291	0.420667	0.574	0.459667	0.436333	0.703867	0.7703	0.7769	0.689	0.735017
280	19.5	19.6	23	20.25	20.5875	6.33333	9	10	9.94	8.81833	50.8017	65.5	61.6667	75.56	63.3821	57.135	74.5	71.6667	85.5	72.2004	86.4299	99.1585	99.8755	105.855	97.8297	25.6108	26.4232	31.0218	31.6656	28.6804	0.585	0.676	0.678333	0.754	0.673333	0.9244	0.87355	0.988467	0.95215	0.934642
53	17.4333	20.3	20.3333	20.2	19.5667	10.3333	11	9.33333	9	9.91667	44.6667	56	57	62.6667	55.0833	55	67	66.3333	71.6667	65	99.9761	98.3487	107.154	79.6636	96.2856	37.2706	37.0041	36.8432	29.7126	35.2076	1.11733	1.10933	1.00967	0.883333	1.02992	1.1984	1.2066	1.09423	1.1792	1.16961
78	13.5	12.9	16.8333	14.5	14.4333	9.66667	9.33333	9	11.6667	9.91667	25.3333	31.3333	32	39.6683	32.0838	35	40.6667	41	51.335	42.0004	75.7648	69.6093	63.7842	84.0886	73.3117	23.1852	21.4862	19.3119	28.6124	23.1489	0.564667	0.593	0.466	0.711	0.583667	0.9747	1.00703	0.972	1.04037	0.998525
52	14.8667	13.7667	13.8667	15.4	14.475	11.3333	11.6667	9.043	10.5	10.6357	57.6667	60.3333	62.057	75	63.7642	69	72	71.1	85.5	74.4	77.2087	91.2833	107.151	81.0543	89.1744	31.3998	37.6264	40.11	28.2047	34.3352	0.896	1.237	1.321	0.782	1.059	1.2774	1.31127	1.18115	1.16575	1.23389

## Sheet: 14 dag
RILs	PRL-repeat1	PRL-repeat2	PRL-repeat3	PRL-repeat4	PRL-average	PSC-repeat1	PSC-repeat1	PSC-repeat3	PSC-repeat4	PSC-average	LRN-repeat1	LRN-repeat2	LRN-repeat3	LRN-repeat4	LRN-average	RTN-repeat1	RTN-repeat2	RTN-repeat3	RTN-repeat4	RTN-average	TRL-repeat1	TRL-repeat2	TRL- repeat3	TRL- repeat4	TRL- average	RSA-repeat1	RSA-repeat2	RSA-repeat3	RSA-repeat4	RSA-average	TRV-repeat1	TRV-repeat2	TRV-repeat3	TRV-repeat4	TRV-average	ARD-repeat1	ARD-repeat2	ARD-repeat3	ARD- repeat4	ARD-average
7	20.1667	18.6667	17.3467	18	18.545	7.20933	10	6.2	7.5	7.72733	74.6107	66.5	56.8	61	64.7277	81.82	76.5	63	68.5	72.455	131.519	127.128	96.3344	105.515	115.124	38.7279	35.1763	26.5175	33.3122	33.4335	0.909	1.0435	0.623	0.5565	0.783	0.93195	1.0053	0.821567	0.774	0.883204
13	20.1667	23.1667	23.6667	21.4	22.1	10.6667	11.6667	12.3333	10.6667	11.3333	97.6667	77.3333	86.3307	81.6667	85.7493	108.333	89	98.664	92.3333	97.0827	159.51	130.8	142.588	138.125	142.756	57.1234	48.3348	49.593	50.8324	51.4709	1.62867	1.421	1.373	1.50033	1.48075	1.13767	1.1763	1.1071	1.19787	1.15473
19	17.5	23.3333	22.5	22.6667	21.5	8.66667	9.66667	10.3333	9	9.41667	108.363	120.667	103.667	114	111.674	117.03	130.333	114	123	121.091	198.505	188.306	179.263	172.811	184.721	56.3678	53.4664	54.9396	52.6187	54.3481	1.274	1.221	1.34167	1.259	1.27392	0.9095	0.914967	0.9764	0.94645	0.936829
25	18.8333	21.6667	20.6667	21.6667	20.7083	9.66667	8	8.33333	10.6667	9.16667	99.3333	112.5	101.043	117	107.469	109	120.5	109.376	127.667	116.636	153.859	160.318	140.079	156.118	152.594	54.9362	59.8017	52.7412	57.328	56.2018	1.445	1.78	1.7215	1.68033	1.65671	1.198	1.1972	1.14275	1.16647	1.1761
27	25.1667	22	20.6667	28.8333	24.1667	10.3333	9.33333	8.33333	8.33333	9.08333	141.733	143.237	136	122.333	135.826	152.067	152.57	144.333	130.667	144.909	167.942	184.866	169.006	170.349	173.041	48.6316	54.9951	47.3714	48.3036	49.8254	1.12167	1.2691	1.05667	1.12633	1.14344	0.923033	0.9246	0.892067	0.930233	0.917483
29	19.8333	20.5	24.5	27.3333	23.0417	13.3333	12.6667	15.6667	10.6667	13.0833	141.333	132.333	212.393	202.333	172.098	154.667	145	228.06	213	185.182	229.584	219.486	250.76	245.335	236.291	69.538	68.6652	70.8238	72.9432	70.4925	1.67967	1.717	1.5915	1.73967	1.68196	0.9693	0.989567	0.9045	0.9426	0.951492
41	20.5	20.5	19.1667	20.1667	20.0833	12	13.3333	14.3333	11.6667	12.8333	118.835	111.167	96	102.667	107.167	130.835	124.5	110.333	114.333	120	196.626	215.775	178.566	192.455	195.856	69.4606	69.7901	57.5053	67.4832	66.0598	1.957	1.799	1.47633	1.885	1.77933	1.11945	1.0348	1.04117	1.11443	1.07746
47	22.1667	20.1327	25.5	21.6	22.3498	9.66667	7.33333	9.3	8.9	8.8	124.833	128.333	98.735	112.1	116	134.5	135.667	108.035	121	124.8	167.72	135.317	136.381	165.812	151.307	58.8621	46.1233	53.1897	55.936	53.5278	1.93667	1.25433	1.46	1.41	1.51525	1.20917	1.0749	1.1527	1.0287	1.11637
51	24.8217	27.5	25.1	22.5	24.9804	10.6667	7.66667	10	12.465	10.1996	116.667	102.698	122	103.035	111.1	127.333	110.365	132	115.5	121.3	166.354	152.097	170.501	149.608	159.64	68.4917	62.3563	59.6204	51.3881	60.4641	2.24567	2.045	1.659	1.409	1.83967	1.3068	1.2218	1.1131	1.1303	1.193
55	21.1667	20.843	19.8333	25.4	21.8108	8.33333	8.33333	11	9.33333	9.25	52.3333	62	63.728	57.6667	58.932	60.6667	70.3333	74.728	67	68.182	129.995	134.434	152.301	144.305	140.259	44.4944	46.9536	50.9142	49.6133	47.9939	1.21267	1.309	1.3545	1.36	1.30904	1.0931	1.10563	1.06615	1.08333	1.08705
64	22	21.6667	24	21.6667	22.3333	11.3333	12	9.66667	9.66667	10.6667	140.333	128.333	145.961	127.433	135.515	151.667	140.333	155.628	137.1	146.182	197.593	185.352	182.258	179.369	186.143	54.9246	44.7684	47.1027	40.1968	46.7481	1.124	0.862	0.971667	0.807	0.941167	0.8005	0.7608	0.8205	0.78285	0.791162
72	21.3333	23.5	22.5	22.1667	22.375	10	10.3333	10	9	9.83333	86	82.1667	99.44	120.333	96.985	96	92.5	109.44	129.333	106.818	161.654	133.209	128.12	154.328	144.328	53.0331	48.5258	47.7157	44.5101	48.4462	1.385	1.1505	1.53	1.132	1.29937	1.0443	1.02645	1.0639	1.10233	1.05925
76	20.3333	23.24	22.5	20.8333	21.7267	12.3333	10	10.3333	9.155	10.4554	112.167	126.5	152.333	170.3	140.325	124.5	136.5	162.667	179.455	150.78	163.429	165.981	167.687	186.787	170.971	66.0378	66.6111	62.1465	65.505	65.0751	2.128	1.896	1.834	2.057	1.97875	1.2645	1.2792	1.18233	1.1328	1.21471
86	21.3333	20.6667	19.3333	19.6667	20.25	8	7.66667	7.66667	7.66667	7.75	81.865	90.3333	61.8333	75.3333	77.3413	89.865	98	69.5	83	85.0913	181.257	165.087	180.711	159.2	171.564	65.4114	58.228	60.116	64.3613	62.0292	1.4815	1.603	1.8805	1.7565	1.68037	1.14435	1.10797	1.11955	1.08545	1.11433
101	19	20.8333	19.3333	17.4	19.1417	10.3333	10.3333	11	9.66667	10.3333	102	116	75.605	80.3333	93.4846	112.333	126.333	86.605	90	103.818	157.728	171.273	137.361	132.594	149.739	60.5569	61.4449	50.1856	49.2296	55.3542	1.85067	1.757	1.461	1.461	1.63242	1.2213	1.13873	1.165	1.1805	1.17638
105	24.1667	24.1667	24.8333	23	24.0417	9.66667	8.33333	10.6667	10.6667	9.83333	132.667	150.333	153.833	126.014	140.712	142.333	158.667	164.5	136.681	150.545	232.255	220.912	204.37	246.469	226.001	61.1193	55.3234	64.5773	62.4522	60.8681	1.286	1.19567	1.6265	1.21567	1.33096	0.839533	0.864633	0.97895	0.7807	0.865954
127	22.5	21.1667	20.8333	21.1667	21.4167	9	9.33333	9	8.66667	9	74	62.6667	80.3333	57.6667	68.6667	83	72	89.3333	66.3333	77.6667	159.425	181.486	159.179	130.947	157.759	54.0746	62.6667	49.8886	45.2637	52.9734	1.79	1.398	1.249	1.24633	1.42083	1.08035	1.0991	0.993567	1.10427	1.06932
143	20.4	21.3333	21.8671	23	21.6501	13.6667	12.3333	9.66667	12.332	11.9997	61.3333	65.3333	79.8333	79.101	71.4002	75	77.6667	89.5	91.433	83.3999	149.506	166.837	153.463	150.406	155.053	51.9333	53.0191	52.2306	50.2964	51.8699	1.399	1.39	1.4195	1.3385	1.38675	1.083	1.0284	1.08805	1.067	1.06661
149	20.3333	21.25	22.7613	19.8333	21.0445	9.66667	9.545	13	10.3333	10.6363	90.3333	71.455	89	68.4867	79.8187	100	81	102	78.82	90.455	128.211	130.573	125.893	155.434	135.028	34.7309	47.4144	48.1004	48.9298	44.7939	0.749	1.37	1.142	1.51567	1.19417	0.8623	1.1501	1.0692	1.11593	1.04938
154	21.5	21.3333	21.6667	19.68	21.045	9.33333	10	6.66667	10	9	141.667	117	106.533	86	112.8	151	127	113.2	96	121.8	182.39	165.433	161.006	181.627	172.614	68.5162	60.5712	63.5258	61.7478	63.5903	2.054	1.77567	1.8775	1.778	1.87129	1.19515	1.1741	1.19565	1.13125	1.17404
168	18	17.5	17.9333	17.5	17.7333	8.33333	7.66667	10	9.33333	8.83333	59.3333	69.8333	55.6667	63.4687	62.0755	67.6667	77.5	65.6667	72.802	70.9088	107.359	104.085	99.9572	109.94	105.335	44.1044	49.4322	37.3271	38.811	42.4187	1.44433	1.869	1.12233	1.0725	1.37704	1.30383	1.3096	1.19313	1.31435	1.28023
170	24.1667	26	26.3333	21.8333	24.5833	8.66667	8	6.33333	8	7.75	103	111.925	95.6667	79.5	97.5229	111.667	119.925	102	87.5	105.273	179.095	166.245	165.024	160.215	167.645	62.7056	60.6369	52.9125	56.6319	58.2217	1.773	1.76067	1.324	1.619	1.61917	1.13423	1.16027	1.01343	1.1373	1.11131
176	22	20.6667	20.7333	22.1667	21.3917	8.66667	11	10.3333	9.66667	9.91667	171.333	173.667	151.667	138.333	158.75	180	184.667	162	148	168.667	201.667	208.603	158.454	144.075	178.2	83.5481	91.4497	58.346	60.2406	73.3961	2.75467	3.19867	1.71433	2.01233	2.42	1.31773	1.39233	1.1601	1.35063	1.3052
181	24.8333	27.1667	20.3333	18	22.5833	14	12	11	10.635	11.9087	98.529	116	125	109.565	112.273	112.529	128	136	120.2	124.182	208.922	171.424	180.13	164.94	181.354	65.0421	68.8572	66.1995	67.9376	67.0091	1.898	2.34	2.5545	1.18	1.99312	1.2301	1.2751	1.17825	0.9545	1.15949
185	25	27.8333	25.8333	19.3333	24.5	11.6667	9.33333	12.6667	11.3333	11.25	179.333	200	170.667	152.637	175.659	191	209.333	183.333	163.97	186.909	236.556	251.33	247.997	241.123	244.252	84.5537	93.9137	94.4718	93.6047	91.636	2.42033	2.83467	2.81167	2.8965	2.74079	1.14303	1.19567	1.2141	1.2382	1.19775
189	17.6667	19.1667	19.5	20.1667	19.125	9.33333	9.66667	8.33333	9	9.08333	100.667	95.6667	88.1117	89	93.3612	110	105.333	96.445	98	102.445	198.738	183.34	181.595	160.942	181.154	75.8214	72.8149	71.8321	71.3243	72.9482	2.297	2.303	2.267	2.5455	2.35312	1.297	1.283	1.26495	1.2987	1.28591
195	29.3333	34	21.8333	22	26.7917	10.3333	9.5	8.66667	12	10.125	149.167	115.5	152.333	93	127.5	159.5	125	161	105	137.625	217.249	194.361	221.408	168.316	200.333	85.0705	63.7771	88.3889	58.9916	74.057	2.651	1.6655	2.808	1.645	2.19237	1.2447	1.04555	1.2707	1.1156	1.16914
202	23.6667	23.5	21.1523	21.5	22.4547	8.33333	8.33333	8	10.24	8.72667	80.3333	74.6667	67	78.295	75.0738	88.6667	83	75	88.535	83.8004	145.003	165.809	156.782	174.456	160.512	49.4984	68.7084	52.7181	65.9748	59.2249	1.61433	2.275	1.156	1.985	1.75758	1.2074	1.12015	1.1524	1.2038	1.17094
212	24.6667	20.6667	24.0667	24.5	23.475	10.6667	7	7.33333	9.66667	8.66667	97.6667	99.3333	95.4997	88.8333	95.3332	108.333	106.333	102.833	98.5	104	196.573	204.28	192.823	191.048	196.181	73.8881	76.6747	64.8477	66.678	70.5221	2.21267	2.29333	1.838	1.7705	2.02862	1.19697	1.19243	1.06727	1.11165	1.14208
214	22	21.8333	21.8333	20.26	21.4817	8.33333	8.66667	9	8.545	8.63625	83.6667	101.733	65.3333	97.92	87.1633	92	110.4	74.3333	106.465	95.7996	131.202	135.646	126.508	149.884	135.81	47.0331	48.6992	43.0773	50.1579	47.2419	1.342	1.718	1.16767	1.027	1.31367	1.1411	1.0642	1.08477	1.10495	1.09875
222	18.8333	17.1	17.6667	17	17.65	4.33333	6	5.66667	6	5.5	70.3333	51.035	67.6333	49	59.5004	74.6667	57.035	73.3	55	65.0004	88.921	66.9112	89.3084	62.5138	76.9136	26.6253	17.0316	28.241	17.6465	22.3861	0.635333	0.4055	0.6595	0.3815	0.520458	0.953567	0.95305	0.935	0.8492	0.922704
224	22.3333	20.5	22.1667	17.8333	20.7083	8	8.66667	8.33333	8	8.25	75.3333	73.3333	81.2707	60.3333	72.5677	83.3333	82	89.604	68.3333	80.8177	141.622	127.266	126.415	119.715	128.755	45.3194	37.8323	37.2358	35.8675	39.0637	1.155	0.902333	0.8815	0.853333	0.948042	1.016	0.9497	0.9437	0.943233	0.963158
226	22.5	25.5	22.8333	19.5	22.5833	7.66667	6.66667	7.33333	6.33333	7	93.5433	89.6667	109.667	105.667	99.6358	101.21	96.3333	117	112	106.636	130.681	141.837	143.765	138.559	138.71	47.7971	46.0962	47.4033	45.9879	46.8211	1.3685	1.22933	1.244	1.215	1.26421	1.08705	1.08847	1.07665	1.0715	1.08092
228	23.5	27.8333	23.1	29.1667	25.9	9	9	9	8.66667	8.91667	109.667	97.6667	94	76.0933	94.3567	118.667	106.667	103	84.76	103.273	160.007	175.062	171.949	162.992	167.503	51.5885	55.9665	51.3275	49.0887	51.9928	1.341	1.42633	1.22467	1.1675	1.28987	1.04027	1.02117	0.9553	0.94945	0.991546
230	21.6667	25.5	24.8333	25.3333	24.3333	12	8	10	11	10.25	146	126.333	154.575	159	146.477	158	134.333	164.575	170	156.727	206.851	192.153	197.984	187.318	196.077	70.2031	62.2739	68.4263	65.3918	66.5738	1.896	1.60667	1.88933	1.818	1.8025	1.07915	1.03043	1.10127	1.1095	1.08009
232	25.3333	28.5	24.8333	26.1667	26.2083	8.33333	9	7.66667	9	8.5	137.302	139	117.667	104.7	124.667	145.635	148	125.333	113.7	133.167	183.075	192.577	168.048	157.389	175.272	67.1023	68.1234	45.3585	47.5993	57.0459	1.655	1.81133	1.23333	1.258	1.48942	0.9694	1.0615	1.0824	1.0577	1.04275
234	25	22.5	23.6667	26.5	24.4167	9.66667	10.3333	12.6667	9.66667	10.5833	131.333	129.667	118.833	110.559	122.598	141	140	131.5	120.226	133.181	188.358	212.687	164.705	190.127	188.969	70.5943	77.7381	60.0056	67.7897	69.0319	1.951	2.078	1.8985	2.272	2.04988	1.1062	1.0699	1.22555	1.2818	1.17086
243	22.8333	19	20	20.3333	20.5417	9.66667	8.66667	7.66667	5	7.75	78.7033	108.933	83.3333	97.6667	92.1592	88.37	117.6	91	102.667	99.9092	145.072	158.957	121.216	134.371	139.904	37.6548	41.8939	30.8193	34.7798	36.287	0.802	0.906	0.588667	0.717667	0.753583	0.8478	0.7914	0.8027	0.8272	0.817275
251	23.8333	22.5	23	23	23.0833	9.33333	7.66667	9.33333	9.66667	9	88.6667	107.833	96.3333	82.8333	93.9167	98	115.5	105.667	92.5	102.917	206.847	199.483	181.961	180.685	192.244	73.6272	65.8564	60.7035	57.0819	64.3173	1.902	1.816	1.61267	1.535	1.71642	1.0393	1.09085	1.06273	1.05525	1.06203
253	23.8333	22.5	19.6667	23.9	22.475	7.33333	8	6.66667	9.66667	7.91667	114.333	103.394	105.333	138	115.265	121.667	111.394	112	147.667	123.182	135.457	111.434	113.786	130.806	122.871	58.2961	47.2492	46.2461	54.6499	51.6103	2.00467	1.5435	1.54933	1.81867	1.72904	1.3787	1.30555	1.332	1.3292	1.33636
259	22.3333	21.6667	17.4333	20.5	20.4833	9.33333	7.33333	13	9.33333	9.75	118.167	97.7417	87	93	98.9771	127.5	105.075	100	102.333	108.727	150.57	134.369	154.027	146.841	146.452	48.7318	46.381	47.3554	43.7075	46.5439	1.257	1.27567	1.159	1.043	1.18367	1.018	1.06503	0.9786	0.9536	1.00381
269	26.5	33	27.3333	27.6667	28.625	11	9.33333	12.3333	9.33333	10.5	164.667	173	132.333	148.667	154.667	175.667	182.333	144.667	158	165.167	219.952	217.592	215.02	208.73	215.323	87.9006	85.9384	86.6791	82.6743	85.7981	2.80433	2.701	2.782	2.61567	2.72575	1.274	1.2573	1.28393	1.26683	1.27052
272	24.6667	24.8363	21.6	21.26	23.0907	10	8	9	9.728	9.182	96	81.6667	79.667	91.272	87.1514	106	89.6667	88.667	101	96.3334	150.926	148.557	181.216	172.663	163.341	69.4754	63.4513	67.9133	61.6785	65.6296	1.3125	1.68167	1.342	1.728	1.51604	1.0773	1.05913	1.0713	1.0889	1.07416
274	26.1667	21.8333	22.5	22.0667	23.1417	6.33333	8	9.66667	9	8.25	104	93.5	92.3333	98.26	97.0233	110.333	101.5	102	107.26	105.273	147.019	133.804	139.068	151.918	142.952	47.4457	47.8394	43.0627	45.1085	45.8641	1.22	1.236	1.182	1.0825	1.18012	1.02437	1.0407	1.0693	0.96285	1.0243
285	21.8333	16.5	17.6667	20.6667	19.1667	7.33333	7	6.66667	7	7	73.3317	76.3333	62	63.6667	68.8329	80.665	83.3333	68.6667	70.6667	75.8329	101.006	113.078	102.875	93.6997	102.665	35.9299	39.2782	41.3174	36.9996	38.3813	1.022	1.086	1.32167	1.164	1.14842	1.186	1.10473	1.21377	1.26433	1.19221
288	20.6667	20.5	22.1667	21	21.0833	9	9	13.3333	13.3333	11.1667	111	124	101.333	88.3333	106.167	120	133	114.667	101.667	117.333	178.609	175.405	186.035	156.392	174.11	67.1072	66.406	63.3701	57.746	63.6573	2.00967	2.004	1.724	1.70167	1.85983	1.1911	1.21043	1.08723	1.1855	1.16857
98	29.5	23.8333	26.5	27.1667	26.75	6.66667	6.66667	6.33333	8.33333	7	123.333	144.378	121.567	139.167	132.111	130	151.045	127.9	147.5	139.111	164.989	204.077	179.351	182.77	182.797	51.5367	57.5654	51.5687	55.5438	54.0536	1.287	1.295	1.1805	1.35	1.27812	0.96275	0.92985	0.91415	0.96615	0.943225
74	22.8333	25.5	24.1667	21.3333	23.4583	12	14.3333	17	14.6667	14.5	127.665	115.333	84	99.3333	106.583	139.665	129.667	101	114	121.083	184.373	211.425	191.498	195.038	195.584	64.6359	74.9572	64.6283	75.2083	69.8574	1.804	2.02467	1.7425	2.418	1.99729	1.11367	1.18087	1.07245	1.1496	1.12915
164	22.8333	21	22.3483	22	22.0454	9.33333	10	10.3333	8.513	9.54492	89.1667	105	82.1207	122.987	99.8186	98.5	115	92.454	131.5	109.364	157.303	138.002	163	147.199	151.376	50.4965	61.4255	50.5381	54.7398	54.3	1.401	1.712	1.501	1.6375	1.56288	1.1302	1.1151	1.1786	1.12055	1.13611
6	22.1667	27.5	22	20.6667	23.0833	10.6667	10.6667	7.33333	9.33333	9.5	159	153	115.667	102.697	132.591	169.667	163.667	123	112.03	142.091	183.798	168.726	173.957	161.155	171.909	57.8103	59.9845	54.0806	50.7501	55.6564	1.45833	1.7	1.338	1.272	1.44208	1.0186	1.0867	0.9896	1.0024	1.02432
18	18.3333	22	17.5	19.42	19.3133	10.6667	9	8	7.334	8.75017	85.3333	141.5	116.5	93.666	109.25	96	150.5	124.5	101	118	112.669	130.328	145.466	135.22	130.921	41.9734	43.0705	51.9278	54.3165	47.822	1.244	1.4465	1.475	1.436	1.40037	1.1854	1.1583	1.1363	1.1286	1.15215
20	25.1667	20	22.3333	21.5	22.25	9.33333	6.66667	7.66667	9	8.16667	102.667	113.698	92.6667	83.5	98.1329	112	120.365	100.333	92.5	106.3	143.749	131.248	159.242	126.565	140.201	42.9466	33.6477	44.6795	34.1708	38.8611	0.903	0.801	1.014	0.7345	0.863125	0.8689	0.8882	0.901567	0.86025	0.879729
28	22.5	28	19.3333	21.5	22.8333	8.66667	11	10.6667	11	10.3333	82.3333	103	122.833	129	109.292	91	114	133.5	140	119.625	131.403	143.631	166.207	158.633	149.969	35.8394	41.8201	52.916	41.2591	42.9586	0.835	0.9845	1.357	0.8115	0.997	0.8682	0.89935	1.01795	0.85345	0.909737
32	24.8333	30	24.9387	21.5	25.318	6.66667	7.66667	7	7.03	7.09083	151.333	155.543	117.667	141.637	141.545	158	163.21	124.667	148.667	148.636	207.411	212.714	208.216	224.23	213.143	63.4909	66.709	65.9725	63.6869	64.9648	1.55033	1.6685	1.664	1.44233	1.58129	0.974933	0.9978	1.00863	0.903533	0.971225
46	31.5	26.6667	27	24.8333	27.5	8.33333	8.66667	8.66667	7.66667	8.33333	147.667	213	171.667	160	173.083	156	221.667	180.333	167.667	181.417	219.906	251.006	221.873	215.884	227.167	81.3404	92.3408	81.856	76.2016	82.9347	2.40467	2.70633	2.43933	2.17767	2.432	1.1784	1.17347	1.1941	1.1474	1.17334
54	26	27.6667	26.8333	20.5	25.25	8	8	9.33333	10	8.83333	112.667	106.545	118.333	137.667	118.803	120.667	114.545	127.667	147.667	127.636	197.481	203.565	155.809	173.583	182.61	71.1603	69.2451	55.7195	64.9211	65.2615	2.04667	1.893	1.585	1.94133	1.8665	1.1505	1.0881	1.13237	1.2041	1.14377
56	23.6817	20.76	25.8333	21.5	22.9438	7	7.5	8.33333	8.28	7.77833	91.22	105.5	111.333	89.72	99.4433	98.22	113	119.667	98	107.222	188.919	170.371	164.093	156.237	169.905	52.7213	51.2716	49.4708	53.6828	51.7866	1.161	1.228	1.191	1.468	1.262	0.9672	0.9579	0.951367	0.9847	0.965292
58	20.6667	20	18.1667	18	19.2083	10.3333	11.6667	10.6667	9.66667	10.5833	122.667	100.663	91.8333	116.833	107.999	133	112.33	102.5	126.5	118.582	145.557	150.394	141.14	159.895	149.246	57.0454	58.3791	52.2223	56.9513	56.1495	1.78833	1.80567	1.5395	1.6195	1.68825	1.16797	1.2419	1.1785	1.19495	1.19583
69	19.1667	21.37	18.8403	19.1667	19.6359	13.3333	15.24	15.6667	14.6667	14.7267	153.53	161.26	122.333	148.333	146.364	166.863	176.5	138	163	161.091	215.248	190.651	196.412	193.718	199.007	92.49	80.1751	84.3374	71.5931	82.1489	4.21967	2.7705	1.97067	2.11233	2.76829	1.4371	1.36535	1.2424	1.18897	1.30845
73	23.3333	23.3333	18.1667	19	20.9583	10.3333	10.6667	9.66667	12	10.6667	156	123.18	135.333	125	134.878	166.333	133.847	145	137	145.545	182.922	178.315	183.337	207.6	188.044	76.0312	71.5594	62.8139	80.8679	72.8181	2.545	2.429	1.731	2.366	2.26775	1.32307	1.3297	1.15235	1.1669	1.243
79	21.5	16.6667	21.1667	22.3333	20.4167	9.66667	10.6667	11.3333	11	10.6667	44	53.6667	59	66.665	55.8329	53.6667	64.3333	70.3333	77.665	66.4996	141.475	133.097	159.622	154.393	147.147	38.3243	37.4398	52.002	48.667	44.1083	0.826667	0.883667	1.29667	1.229	1.059	0.859967	0.9416	1.00177	0.998533	0.950467
83	17.1667	17.25	16.8333	16.75	17	10.3333	9.6	10.6667	11	10.4	65.4667	84.4	72.3333	67	72.3	75.8	94	83	78	82.7	117.009	126.297	136.477	142.061	130.461	43.3231	47.9468	36.0013	39.7151	41.7466	1.021	1.2205	1.059	1.001	1.07537	1.08413	1.01185	0.9938	0.9147	1.00112
85	17.8333	14.8333	17.8333	16.77	16.8175	6.21	7.33333	10	7	7.63583	77.4567	85	67	80.8	77.5642	83.6667	92.3333	77	87.8	85.2	115.439	105.549	104.169	133.68	114.709	37.6242	32.1609	34.4896	40.8301	36.2762	0.979	0.86	0.858	0.992	0.92225	1.03357	1.05247	0.9481	0.9722	1.00158
89	21.8333	23.6667	24.1667	24.5	23.5417	9.33333	12	12.6667	14.3333	12.0833	136	144	135.667	147.637	140.826	145.333	156	148.333	161.97	152.909	221.503	208.185	212.152	193.852	208.923	75.1855	85.875	85.1512	86.3514	83.1408	2.34533	2.82	2.73367	2.687	2.6465	1.2829	1.23915	1.27263	1.2432	1.25947
106	18.8333	19.1667	20.5	18.8333	19.3333	11	9.33333	11.3333	10.6667	10.5833	104.667	127.667	92.4567	102.333	106.781	115.667	137	103.79	113	117.364	158.576	154.327	138.94	154.095	151.484	55.3661	59.8712	48.059	55.5587	54.7137	1.539	1.499	1.671	1.5945	1.57588	1.11177	1.2349	1.12645	1.1466	1.15493
112	20.5	21.25	16.6667	15.1127	18.3823	15.3333	15.395	11.3333	10.6667	13.1821	78.6667	72.425	101	81	83.2729	94	87.82	112.333	91.6667	96.455	164.395	168.936	147.479	123.985	151.199	53.8236	57.5198	52.766	34.3005	49.6025	1.402	1.558	1.56067	0.756	1.31917	1.0422	1.0838	0.893433	0.978167	0.9994
114	16	18.5	19	18	17.875	9.66667	9.1665	11.6667	11	10.375	66.3333	81.8335	72.8333	60	70.25	76	91	84.5	71	80.625	110.344	114.685	134.776	130.506	122.578	36.8393	42.6008	54.8456	49.1641	45.8625	0.937	1.036	2.077	1.474	1.381	1.0737	1.11085	1.1709	1.1991	1.13864
126	21.1667	27.1667	22.5	19.6667	22.625	9.66667	10	13.3333	12.6667	11.4167	151.833	143.5	113.373	132.533	135.31	161.5	153.5	126.707	145.2	146.727	189.898	184.789	166.482	197.927	184.774	70.2442	69.1258	62.439	70.3077	68.0292	2.071	2.0675	1.81133	2.047	1.99921	1.1721	1.18405	1.1741	1.16073	1.17275
128	22.1667	21.3333	21.5667	21.3333	21.6	13.6667	12.6667	11	11.6667	12.25	67	69.3333	52.6667	63.3333	63.0833	80.6667	82	63.6667	75	75.3333	160.82	159.679	126.543	120.729	141.943	63.1119	52.2496	33.6005	43.5616	48.1309	1.43333	1.39	0.846333	1.57267	1.31058	1.1625	1.1205	1.0204	0.961933	1.06633
144	26.5	24.6667	20.3383	19.95	22.8637	9.33333	11	9.33333	9.605	9.81792	153.333	146	123.667	121	136	162.667	157	133	130.605	145.818	189.403	174.725	171.689	160.127	173.986	77.7525	73.9242	63.1283	53.1591	66.991	2.78733	2.49033	1.612	1.4045	2.07354	1.28587	1.35173	1.11213	1.10895	1.21467
150	24.5	23.8333	20.6667	17.6667	21.6667	11	12.3333	13	8.33333	11.1667	83	69.5747	88	73.6667	78.5603	94	81.908	101	82	89.727	117.492	139.395	137.322	116.929	127.785	40.133	44.9826	52.502	42.2338	44.9628	1.011	1.0865	1.598	1.422	1.27937	1.101	1.0973	1.2186	1.0117	1.10715
157	19.1667	21.25	20.1333	22.61	20.79	9.33333	11.5	9.33333	10.635	10.2004	99.6667	100.265	94	104.865	99.6992	109	111.765	103.333	115.5	109.9	161.685	171.13	147.243	140.319	155.094	58.385	62.49	40.3078	43.0316	51.0536	1.66	1.662	0.965667	1.1035	1.34779	1.14193	1.0372	0.970367	0.9776	1.03178
161	20.8	18.7	20.8333	18	19.5833	10	11	11.3333	9.66667	10.5	125.466	82	119.667	105.533	108.167	135.466	93	131	115.2	118.666	154.783	133.098	172.694	102.389	140.741	58.7418	34.7363	30.7439	36.7283	40.2376	1.5115	0.721	0.6155	0.867	0.92875	1.02655	0.8307	0.81925	0.8618	0.884575
163	18.9	19.5	17.48	19	18.72	11	9	11	11	10.5	38	50	43	33	41	49	59	54	44	51.5	81.6015	109.294	92.7181	109.167	98.1951	20.5157	39.2046	27.2159	41.1916	32.032	0.468	1.025	0.636	1.235	0.841	0.912	1.0461	0.9343	1.2011	1.02337
165	19.3333	20.8333	20.5	22.3333	20.75	11	10.3333	8	11.6667	10.25	105.534	114.667	112.667	83.3333	104.05	116.534	125	120.667	95	114.3	124.419	142.092	124.995	102.349	123.464	51.6142	50.0809	43.8777	35.7551	45.332	1.479	1.552	1.30633	0.994333	1.33292	1.14433	1.2147	1.1548	1.11257	1.1566
167	24.3333	23	22	19.6667	22.25	15.3333	16.6667	12.6667	14.3333	14.75	114.667	93.8333	107.833	108.667	106.25	130	110.5	120.5	123	121	207.102	212.345	159.669	174.647	188.44	72.3853	70.4249	62.5306	62.4392	66.945	2.2075	1.86833	1.736	1.776	1.89696	1.11285	1.11343	1.17405	1.138	1.13458
169	22.8333	23	20.5	21.5	21.9583	11.3333	11.6667	10.3333	10.6667	11	164.333	157.667	144.667	126.663	148.332	175.667	169.333	155	137.33	159.333	173.617	193.539	149.673	150.696	166.881	72.7352	78.0593	46.3489	51.5219	62.1663	2.37733	2.525	1.142	1.403	1.86183	1.24007	1.29517	1.0677	1.0882	1.17278
173	24	24.6667	22.8523	20.3	22.9547	7.66667	7.33333	5.66667	5.155	6.45542	71.3333	94.6667	76.1333	102.845	86.2446	79	102	81.8	108	92.7	126.721	139.43	118.76	135.997	130.227	46.9436	43.2943	36.9455	45.5002	43.1709	1.3	1.071	0.9975	1.211	1.14488	1.0574	0.9848	1.0602	1.065	1.04185
177	18.3333	15.6667	17	16.8333	16.9583	9.66667	8.66667	7	8.33333	8.41667	64	61	53.335	31.6667	52.5004	73.6667	69.6667	60.335	40	60.9171	108.964	105.153	71.9511	82.3759	92.1108	37.2048	28.4042	32.5588	19.0433	29.3028	1.01133	1.12033	0.519	0.381333	0.758	1.08393	1.15523	0.8275	0.8645	0.982792
182	23	21.8333	23.1667	26.6667	23.6667	12.3333	12.3333	13	11	12.1667	105	147.333	131.6	154.667	134.65	117.333	159.667	144.6	165.667	146.817	151.288	165.072	174.158	178.766	167.321	56.8221	64.1147	65.8387	66.7786	63.3885	1.701	1.98533	2.0155	1.981	1.92071	1.19087	1.23283	1.2265	1.15877	1.20224
186	21.9	21	21.1997	22.5	21.6499	11.106	8.66667	10.6667	10	10.1098	91.5607	73.2683	96.3333	78	84.7906	102.667	81.935	107	88	94.9004	189.664	171.143	154.119	150.13	166.264	53.1616	61.661	56.1726	64.0522	58.7618	1.805	1.768	1.395	1.66	1.657	1.10377	1.1468	1.2281	1.0369	1.12889
191	20	19	19.3333	24.5	20.7083	9	7.33333	9.33333	9.33333	8.75	66.6667	65	61.9967	67.6667	65.3325	75.6667	72.3333	71.33	77	74.0825	122.359	123.029	120.695	123.232	122.328	33.8312	35.2255	36.5502	35.1246	35.1829	0.747267	0.804667	0.884	0.797333	0.808317	0.898533	0.913967	0.93435	0.9105	0.914338
197	28.1667	27	25.6333	24.62	26.355	11.3333	10.3333	9.66667	10.485	10.4546	197.667	217.667	164.833	170.815	187.745	209	228	174.5	181.3	198.2	184.294	182.869	192.395	183.629	185.797	70.9833	71.1539	65.9108	56.9123	66.2401	2.18067	2.08667	1.8115	1.52	1.89971	1.22353	1.163	1.08275	1.0512	1.13012
199	20.1667	21.1667	21.1317	22.7	21.2913	7.33333	9.66667	9.66667	9.697	9.09092	77.6667	89.1333	113.833	81.803	90.6091	85	98.8	123.5	91.5	99.7	148.869	140.066	155.173	131.307	143.854	52.1227	49.8716	54.4211	45.2702	50.4214	1.501	1.415	1.5255	1.2435	1.42125	1.0606	1.1319	1.13215	1.09845	1.10577
211	21.8333	19.8333	22.6667	25.3333	22.4167	8.33333	12	11	9.66667	10.25	99.8307	99.3333	123.5	143.667	116.583	108.164	111.333	134.5	153.333	126.833	207.921	174.765	218.264	227.285	207.059	66.6351	54.018	68.1947	67.2387	64.0216	1.6995	1.33167	1.704	1.586	1.58029	0.9951	0.983633	0.98755	0.9743	0.985146
213	21.5	19.5	20.1667	21.3333	20.625	10	9.66667	10.6667	9.33333	9.91667	91	88.6633	73.3333	70.6667	80.9158	101	98.33	84	80	90.8325	150.832	175.537	133.54	144.171	151.02	51.0631	60.944	51.1975	51.2921	53.6242	1.376	1.6915	1.5655	1.462	1.52375	1.07797	1.10435	1.17625	1.1789	1.13437
215	19.3333	16.06	16.6667	18.6667	17.6817	8.66667	9.635	8.33333	9	8.90875	47	31.765	51.6667	36.3333	41.6913	55.6667	41.4	60	45.3333	50.6	105.679	105.399	107.374	78.8466	99.3248	30.55	27.6974	29.2812	22.0261	27.3887	0.653333	0.5795	0.686	0.491	0.602458	0.882233	0.8483	0.90045	0.894067	0.881262
225	26.1667	25.3333	20.5	21.3333	23.3333	10.3333	10.3333	9.33333	11.3333	10.3333	98.8317	96.3333	101.167	117.667	103.5	109.165	106.667	110.5	129	113.833	191.512	181.275	152.836	161.056	171.67	65.5847	58.6562	44.5387	66.4136	58.7983	1.79367	1.81967	1.033	1.806	1.61308	1.09367	1.131	1.0423	1.0875	1.08862
227	29.3333	26.8333	27.8333	24.5	27.125	8	8	8.33333	8	8.08333	100	90	112.667	113	103.917	108	98	121	121	112	188.583	167.267	164.807	167.267	171.981	69.8477	62.2249	71.3952	62.2249	66.4232	2.451	1.84233	2.081	1.84233	2.05417	1.36755	1.18453	1.1658	1.18453	1.2256
231	.	.	24.6667	20.5	22.5833	12	14.665	14.3333	12.3333	13.3329	150.333	123.002	112.667	108.667	123.667	162.333	137.667	127	121	137	192.909	183.815	158.749	189.93	181.351	72.574	57.6545	47.4021	62.8838	60.1286	1.83133	1.311	1.56967	1.657	1.59225	1.05213	1.02323	1.03417	1.0539	1.04086
233	23.6667	21.5	23.5	23.3333	23	9	7	8.33333	9	8.33333	142.333	75.6667	106	116.333	110.083	151.333	82.6667	114.333	125.333	118.417	196.122	133.392	173.018	193.949	174.12	65.0848	41.9728	47.3507	52.8931	51.8254	1.719	1.052	1.03167	1.14933	1.238	1.05753	1.00047	0.8723	0.866333	0.949158
239	21.1667	21.8333	19.8333	21.3333	21.0417	10	9.66667	12.6667	8.66667	10.25	105.665	73.3333	69	93	85.2496	115.665	83	81.6667	101.667	95.4996	162.279	137.164	153.376	173.761	156.645	48.2711	49.5277	48.4201	61.6221	51.9602	1.1705	1.4235	1.21733	1.72033	1.38292	1.03625	1.14925	1.00693	0.969567	1.0405
250	23.1667	20.6667	24.1667	23.1667	22.7917	6.33333	7	7	6.66667	6.75	66.8317	66.6667	67	72.8333	68.3329	73.165	73.6667	74	79.5	75.0829	108.443	126.691	112.91	149.841	124.471	39.1194	46.8949	43.6686	52.5676	45.5626	1.181	1.39167	1.28533	1.4685	1.33162	1.20173	1.20663	1.12097	1.1616	1.17273
252	24.5	20.3	19.7247	23.25	21.9437	7.66667	8	9.66667	8.89	8.55583	78.2753	70	75.8333	74.11	74.5547	85.942	78	85.5	83	83.1105	142.675	129.389	131.332	136.297	134.923	50.3017	50.6917	54.398	36.1363	47.8819	1.416	1.561	1.5485	0.917	1.36062	1.11653	1.1629	1.13595	1.0153	1.10767
260	20.4167	22.5	22	17.75	20.6667	11.6667	9	5.66667	10.11	9.11083	55.3333	76	72	63.725	66.7646	67	85	77.6667	73.835	75.8754	98.7303	106.537	101.296	95.6686	100.558	33.3231	30.5808	29.0013	26.9651	29.9676	0.895	0.699	0.664667	0.6045	0.715792	1.0003	0.9137	0.903967	0.99625	0.953554
262	19.1667	21.1667	22.3333	23.6667	21.5833	7.66667	8.66667	10.6667	10	9.25	120.833	111.833	103.728	119.333	113.932	128.5	120.5	114.395	129.333	123.182	158.399	160.322	158.3	168.374	161.349	60.6848	55.635	49.5875	59.99	56.4743	1.7695	1.5375	1.3055	1.716	1.58213	1.11125	1.1025	1.1294	1.10457	1.11193
264	26	22.6667	25	22.1667	23.9583	8	8	8.66667	8	8.16667	122.667	142	113.198	118.667	124.133	130.667	150	121.865	126.667	132.3	182.121	186.397	183.644	171.478	180.91	66.7978	61.9038	59.413	52.2127	60.0818	1.95033	1.6375	1.534	1.275	1.59921	1.15457	1.05455	1.03445	0.974433	1.0545
268	30.6667	21.5	22.1667	19.5	23.4583	10.6667	10.6667	9.33333	10	10.1667	141.833	115.833	105.167	126.32	122.288	152.5	126.5	114.5	136.32	132.455	153.486	138.149	145.967	147.611	146.303	49.4044	47.9467	50.091	53.2537	50.174	1.44	1.324	1.371	1.37167	1.37667	1.13415	1.1042	1.09645	1.05393	1.09718
271	23.1667	23.6667	21.3333	21.8333	22.5	9.66667	8.33333	10.3333	10	9.58333	153	142.333	127.333	126	137.167	162.667	150.667	137.667	136	146.75	201.714	203.012	200.314	195.225	200.066	77.8593	79.5896	78.5188	70.9108	76.7196	2.22133	2.507	2.455	2.242	2.35633	1.2157	1.268	1.2541	1.1992	1.23425
278	25.5	22.8333	20.3333	23.1667	22.9583	8	8.66667	7.33333	8	8	116.333	149.333	124.667	101	122.833	124.333	158	132	109	130.833	203.673	213.041	183.448	185.939	196.525	64.8384	68.925	53.1535	58.6425	61.3898	1.64733	1.664	1.333	1.472	1.52908	0.972933	0.9929	1.006	1.0039	0.993933
280	26	25.1667	21.5	23.1667	23.9583	11.3333	9.66667	9.66667	8	9.66667	100.867	104.333	125	94.04	106.06	112.2	114	134.667	102.04	115.727	138.843	165.727	144.613	131.454	145.159	41.0353	44.166	34.4305	26.7317	36.5909	0.8695	0.937	0.656667	0.4975	0.740167	0.84185	0.8434	0.762567	0.7387	0.796629
53	21.5	22.1667	18.34	21	20.7517	9	10.6667	7	9.4	9.01667	122.6	131.333	143.5	153.61	137.761	131.6	142	150.5	163.01	146.778	150.5	155.434	175.898	167.998	162.458	59.1562	57.1514	72.543	70.5587	64.8523	1.765	1.7765	2.3815	2.358	2.07025	1.2136	1.26965	1.3165	1.2069	1.25166
78	20.3333	20	15.8	16.8333	18.2417	10.6667	13	10.3333	18.6667	13.1667	71.6667	67.3333	81.6667	78.6667	74.8333	82.3333	80.3333	92	97.3333	88	116.724	133.133	120.542	147.393	129.448	53.3303	46.8794	43.4173	41.4144	46.2603	1.527	1.31433	1.32067	1.13833	1.32508	1.1545	1.12787	1.18103	1.08687	1.13757
52	20.3333	20	18.8333	19.6667	19.7083	9	10.6667	10.6667	10	10.0833	111	95.4233	102.333	100	102.189	120	106.09	113	110	112.273	172.539	161.933	124.174	122.981	145.407	64.5767	62.9706	41.4938	46.9485	53.9974	1.91733	1.9205	1.17	1.426	1.60846	1.17723	1.22945	1.1275	1.2152	1.18735
